# Supplementary material for: catena-Poly[[(2-{[2-(dimethyl­ammonio)­eth­yl]imino­meth­yl}pyridine-κ2 N,N′)bis­(thio­cyanato-κN)manganese(II)]-μ-thio­cyanato-κ2 N:S]
Source: Acta Crystallogr Sect E Struct Rep Online. 2012 Jul 28;68(Pt 8):m1131. doi: 10.1107/S1600536812032874 (PMC3414171; doi:10.1107/S1600536812032874)
Supplement: Supplementary file 1 [file e-68-m1131-sup1.cif]

##############################################################################
#                                                                            #
# This CIF contains the data in a paper accepted for publication in          #
# Acta Crystallographica Section E. It conforms to the requirements of       #
# Notes for Authors for Acta Crystallographica Section E, and has been       #
# peer reviewed under the auspices of the IUCr Commission on Journals.       #
#                                                                            #
# Full details of the Crystallographic Information File format               #
# are given in the paper "The Crystallographic Information File (CIF):       #
# a New Standard Archive File for Crystallography" by S. R. Hall, F. H.      #
# Allen and I. D. Brown [Acta Cryst. (1991), A47, 655-685].                  #
#                                                                            #
# The current version of the core CIF dictionary is obtainable from          #
# ftp://ftp.iucr.org/pub/cif_core.dic.                                       #
#                                                                            #
# Software is freely available for graphical display of the structure(s)     #
# in this CIF. For information consult the CIF software page                 #
# http://www.iucr.org/resources/cif/software.                                #
#                                                                            #
# This file may be used for bona fide research purposes within the           #
# scientific community so long as proper attribution is given to the journal # 
# article from which it was obtained.                                        #
#                                                                            #
##############################################################################
data_I
_audit_creation_method     SHELXL-97
_chemical_name_systematic
;
<i>catena</i>-Poly[[(2-{[2-(dimethylammonio)ethyl]iminomethyl}pyridine-
\k^2^<i>N</i>,<i>N</i>')bis(thiocyanato-\k<i>N</i>)manganese(II)]-
\m-thiocyanato-\k^2^<i>N</i>:<i>S</i>]
;
_chemical_name_common     ?
_chemical_formula_moiety     'C13 H16 Mn N6 S3'
_chemical_formula_sum     'C13 H16 Mn N6 S3'
_chemical_formula_iupac     '[Mn (N C S)3 (C10 H16 N3)]'
_chemical_formula_weight     407.44
_chemical_melting_point     ?
_symmetry_cell_setting     orthorhombic
_symmetry_space_group_name_H-M     'P b c a'
_symmetry_space_group_name_Hall     '-P 2ac 2ab'
loop_
    _symmetry_equiv_pos_as_xyz
    'x, y, z'
    '-x+1/2, -y, z+1/2'
    '-x, y+1/2, -z+1/2'
    'x+1/2, -y+1/2, -z'
    '-x, -y, -z'
    'x-1/2, y, -z-1/2'
    'x, -y-1/2, z-1/2'
    '-x-1/2, y-1/2, z'
_cell_length_a     8.5603(12)
_cell_length_b     11.0699(15)
_cell_length_c     37.346(5)
_cell_angle_alpha     90.00
_cell_angle_beta     90.00
_cell_angle_gamma     90.00
_cell_volume     3539.0(8)
_cell_formula_units_Z     8
_cell_measurement_reflns_used     3600
_cell_measurement_theta_min     1.16
_cell_measurement_theta_max     28.00
_cell_measurement_temperature     296(2)
_exptl_crystal_description     block
_exptl_crystal_colour     yellow
_exptl_crystal_size_max     0.25
_exptl_crystal_size_mid     0.19
_exptl_crystal_size_min     0.11
_exptl_crystal_density_diffrn     1.529
_exptl_crystal_density_meas     ?
_exptl_crystal_density_method     'not measured'
_exptl_crystal_F_000     1672
_exptl_absorpt_coefficient_mu     1.106
_exptl_absorpt_correction_type     multi-scan
_exptl_absorpt_process_details     '(SADABS; Sheldrick, 1996)'
_exptl_absorpt_correction_T_min     0.7695
_exptl_absorpt_correction_T_max     0.8880
_exptl_special_details     ?
_diffrn_ambient_temperature     296(2)
_diffrn_radiation_type     MoK\a
_diffrn_radiation_wavelength     0.71073
_diffrn_radiation_source     'fine-focus sealed tube'
_diffrn_radiation_monochromator     graphite
_diffrn_measurement_device_type     'Bruker APEXII area-detector'
_diffrn_measurement_method     '\f and \w scan'
_diffrn_detector_area_resol_mean     ?
_diffrn_reflns_number     18847
_diffrn_reflns_av_R_equivalents     0.0757
_diffrn_reflns_av_sigmaI/netI     0.0564
_diffrn_reflns_theta_min     2.18
_diffrn_reflns_theta_max     26.50
_diffrn_reflns_theta_full     26.50
_diffrn_measured_fraction_theta_max     0.998
_diffrn_measured_fraction_theta_full     0.998
_diffrn_reflns_limit_h_min     -10
_diffrn_reflns_limit_h_max     10
_diffrn_reflns_limit_k_min     -13
_diffrn_reflns_limit_k_max     12
_diffrn_reflns_limit_l_min     -46
_diffrn_reflns_limit_l_max     44
_diffrn_standards_number     0
_diffrn_standards_interval_count     ?
_diffrn_standards_interval_time     ?
_diffrn_standards_decay_%     ?
_refine_special_details
;
Refinement of <i>F</i>^2^ against ALL reflections. The weighted <i>R</i>-factor
<i>wR</i> and goodness of fit <i>S</i> are based on <i>F</i>^2^, conventional
<i>R</i>-factors <i>R</i> are based on <i>F</i>, with <i>F</i> set to zero for
negative <i>F</i>^2^. The threshold expression of <i>F</i>^2^ >
\s(<i>F</i>^2^) is used only for calculating <i>R</i>-factors(gt) <i>etc</i>.
and is not relevant to the choice of reflections for refinement.
<i>R</i>-factors based on <i>F</i>^2^ are statistically about twice as large
as those based on <i>F</i>, and <i>R</i>- factors based on ALL data will be
even larger.
;
_reflns_number_total     3660
_reflns_number_gt     2397
_reflns_threshold_expression     I>2sigma(I)
_refine_ls_structure_factor_coef     Fsqd
_refine_ls_matrix_type     full
_refine_ls_R_factor_all     0.0771
_refine_ls_R_factor_gt     0.0430
_refine_ls_wR_factor_gt     0.0853
_refine_ls_wR_factor_ref     0.0980
_refine_ls_goodness_of_fit_ref     1.039
_refine_ls_restrained_S_all     1.039
_refine_ls_number_reflns     3660
_refine_ls_number_parameters     210
_refine_ls_number_restraints     0
_refine_ls_hydrogen_treatment     constr
_refine_ls_weighting_scheme     calc
_refine_ls_weighting_details
         'calc w=1/[\s^2^(Fo^2^)+(0.0371P)^2^+0.1816P] where P=(Fo^2^+2Fc^2^)/3'
_atom_sites_solution_hydrogens     geom
_atom_sites_solution_primary     direct
_atom_sites_solution_secondary     difmap
_refine_ls_shift/su_max     0.001
_refine_ls_shift/su_mean     0.000
_refine_diff_density_max     0.290
_refine_diff_density_min     -0.349
_refine_ls_extinction_method     none
_refine_ls_extinction_coef     ?
loop_
    _atom_type_symbol
    _atom_type_description
    _atom_type_scat_dispersion_real
    _atom_type_scat_dispersion_imag
    _atom_type_scat_source
    'C' 'C' 0.0033 0.0016
                         'International Tables Vol C Tables 4.2.6.8 and 6.1.1.4'
    'H' 'H' 0.0000 0.0000
                         'International Tables Vol C Tables 4.2.6.8 and 6.1.1.4'
    'N' 'N' 0.0061 0.0033
                         'International Tables Vol C Tables 4.2.6.8 and 6.1.1.4'
    'Mn' 'Mn' 0.3368 0.7283
                         'International Tables Vol C Tables 4.2.6.8 and 6.1.1.4'
    'S' 'S' 0.1246 0.1234
                         'International Tables Vol C Tables 4.2.6.8 and 6.1.1.4'
_computing_data_collection     'APEX2 (Bruker, 2004)'
_computing_cell_refinement     'SAINT (Bruker, 2004)'
_computing_data_reduction     'SAINT (Bruker, 2004)'
_computing_structure_solution     'SHELXS97 (Sheldrick, 2008)'
_computing_structure_refinement     'SHELXL97 (Sheldrick, 2008)'
_computing_molecular_graphics     'SHELXTL (Sheldrick, 2008)'
_computing_publication_material     'SHELXTL (Sheldrick, 2008)'
loop_
    _atom_site_type_symbol
    _atom_site_label
    _atom_site_fract_x
    _atom_site_fract_y
    _atom_site_fract_z
    _atom_site_U_iso_or_equiv
    _atom_site_adp_type
    _atom_site_calc_flag
    _atom_site_refinement_flags
    _atom_site_occupancy
    _atom_site_symmetry_multiplicity
    _atom_site_disorder_assembly
    _atom_site_disorder_group
    C C1 0.8026(4) 1.0515(3) 0.29186(7) 0.0365(7) Uani d . 1 1 . .
    H H1 0.8775 1.1075 0.2848 0.044 Uiso calc R 1 1 . .
    C C2 0.6523(4) 1.0652(3) 0.27924(8) 0.0427(8) Uani d . 1 1 . .
    H H2 0.6263 1.1293 0.2643 0.051 Uiso calc R 1 1 . .
    C C3 0.5419(4) 0.9820(3) 0.28924(8) 0.0470(9) Uani d . 1 1 . .
    H H3A 0.4396 0.9885 0.2811 0.056 Uiso calc R 1 1 . .
    C C4 0.5847(4) 0.8885(3) 0.31150(8) 0.0390(8) Uani d . 1 1 . .
    H H4 0.5115 0.8311 0.3185 0.047 Uiso calc R 1 1 . .
    C C5 0.7368(4) 0.8806(3) 0.32342(7) 0.0328(7) Uani d . 1 1 . .
    C C6 0.7882(4) 0.7845(3) 0.34732(8) 0.0365(8) Uani d . 1 1 . .
    H H6 0.7188 0.7237 0.3539 0.044 Uiso calc R 1 1 . .
    C C7 0.9714(4) 0.6847(3) 0.38312(8) 0.0400(8) Uani d . 1 1 . .
    H H7A 1.0726 0.6528 0.3762 0.048 Uiso calc R 1 1 . .
    H H7B 0.8954 0.6198 0.3818 0.048 Uiso calc R 1 1 . .
    C C8 0.9784(4) 0.7345(3) 0.42070(8) 0.0381(8) Uani d . 1 1 . .
    H H8A 1.0409 0.8076 0.4207 0.046 Uiso calc R 1 1 . .
    H H8B 0.8736 0.7561 0.4283 0.046 Uiso calc R 1 1 . .
    C C9 1.2174(4) 0.6312(3) 0.44276(10) 0.0601(11) Uani d . 1 1 . .
    H H9A 1.2693 0.7068 0.4469 0.090 Uiso calc R 1 1 . .
    H H9B 1.2399 0.6036 0.4189 0.090 Uiso calc R 1 1 . .
    H H9C 1.2538 0.5726 0.4598 0.090 Uiso calc R 1 1 . .
    C C10 1.0076(5) 0.6853(4) 0.48428(8) 0.0679(12) Uani d . 1 1 . .
    H H10A 1.0542 0.6297 0.5009 0.102 Uiso calc R 1 1 . .
    H H10B 0.8963 0.6854 0.4874 0.102 Uiso calc R 1 1 . .
    H H10C 1.0477 0.7650 0.4885 0.102 Uiso calc R 1 1 . .
    C C11 1.3790(4) 0.8798(3) 0.39279(8) 0.0358(7) Uani d . 1 1 . .
    C C12 0.9167(4) 1.0407(3) 0.41865(10) 0.0411(8) Uani d . 1 1 . .
    C C13 1.2401(4) 1.1848(3) 0.30617(8) 0.0351(7) Uani d . 1 1 . .
    Mn Mn1 1.07355(5) 0.94723(4) 0.344285(12) 0.03482(15) Uani d . 1 1 . .
    N N1 0.8468(3) 0.9621(2) 0.31373(6) 0.0312(6) Uani d . 1 1 . .
    N N2 0.9266(3) 0.7830(2) 0.35923(6) 0.0335(6) Uani d . 1 1 . .
    N N3 1.0459(3) 0.6475(2) 0.44693(7) 0.0398(7) Uani d . 1 1 . .
    N N4 1.2709(3) 0.8875(2) 0.37436(7) 0.0469(7) Uani d . 1 1 . .
    N N5 0.9625(4) 1.0375(2) 0.38952(8) 0.0500(8) Uani d . 1 1 . .
    N N6 1.1752(3) 1.1042(2) 0.31952(7) 0.0447(7) Uani d . 1 1 . .
    H H3 0.9996 0.5806 0.4412 0.067 Uiso d R 1 1 . .
    S S1 1.53139(11) 0.87179(8) 0.41894(2) 0.0482(3) Uani d . 1 1 . .
    S S2 0.85784(14) 1.04061(10) 0.46007(2) 0.0646(3) Uani d . 1 1 . .
    S S3 1.32720(10) 1.29615(7) 0.28601(2) 0.0427(2) Uani d . 1 1 . .
loop_
    _atom_site_aniso_label
    _atom_site_aniso_U_11
    _atom_site_aniso_U_22
    _atom_site_aniso_U_33
    _atom_site_aniso_U_12
    _atom_site_aniso_U_13
    _atom_site_aniso_U_23
    C1 0.040(2) 0.0343(18) 0.0352(17) 0.0006(15) 0.0050(15) 0.0024(15)
    C2 0.045(2) 0.042(2) 0.0411(19) 0.0111(17) -0.0011(17) 0.0056(16)
    C3 0.037(2) 0.060(2) 0.044(2) 0.0059(18) -0.0041(17) 0.0013(18)
    C4 0.0304(19) 0.044(2) 0.0424(19) -0.0054(15) 0.0004(15) 0.0008(16)
    C5 0.0332(19) 0.0328(18) 0.0325(17) -0.0029(14) 0.0030(14) -0.0017(14)
    C6 0.044(2) 0.0306(18) 0.0350(17) -0.0069(14) 0.0037(16) 0.0018(14)
    C7 0.050(2) 0.0276(17) 0.0426(19) 0.0029(15) -0.0033(16) 0.0048(15)
    C8 0.047(2) 0.0307(18) 0.0366(18) 0.0059(15) -0.0006(16) 0.0037(14)
    C9 0.048(2) 0.067(3) 0.065(3) 0.003(2) -0.009(2) 0.005(2)
    C10 0.094(3) 0.078(3) 0.032(2) -0.003(2) 0.002(2) -0.006(2)
    C11 0.0377(19) 0.0300(18) 0.0398(19) -0.0024(14) 0.0013(16) -0.0002(15)
    C12 0.038(2) 0.0301(18) 0.055(2) -0.0001(15) -0.0126(18) -0.0077(17)
    C13 0.0318(19) 0.0372(19) 0.0362(17) -0.0002(14) -0.0020(15) -0.0036(15)
    Mn1 0.0324(3) 0.0317(3) 0.0404(3) -0.0035(2) -0.0037(2) 0.0040(2)
    N1 0.0315(15) 0.0291(14) 0.0328(14) 0.0003(11) 0.0012(11) 0.0017(12)
    N2 0.0421(17) 0.0280(14) 0.0304(14) 0.0007(12) -0.0001(12) 0.0023(11)
    N3 0.0482(19) 0.0363(15) 0.0349(14) -0.0042(13) -0.0040(13) 0.0010(12)
    N4 0.0424(18) 0.0521(18) 0.0463(17) -0.0019(14) -0.0078(15) -0.0031(14)
    N5 0.058(2) 0.0441(18) 0.0483(18) -0.0010(14) 0.0039(16) -0.0054(15)
    N6 0.0447(18) 0.0370(16) 0.0525(18) -0.0050(14) 0.0026(14) 0.0029(14)
    S1 0.0476(6) 0.0432(5) 0.0538(5) 0.0057(4) -0.0176(4) -0.0027(4)
    S2 0.0818(8) 0.0664(7) 0.0455(6) -0.0123(6) 0.0038(5) -0.0092(5)
    S3 0.0478(6) 0.0360(5) 0.0442(5) -0.0086(4) 0.0037(4) 0.0034(4)
_geom_special_details
;
All e.s.d.'s (except the e.s.d. in the dihedral angle between two l.s. planes)
are estimated using the full covariance matrix. The cell e.s.d.'s are taken
into account individually in the estimation of e.s.d.'s in distances, angles
and torsion angles; correlations between e.s.d.'s in cell parameters are only
used when they are defined by crystal symmetry. An approximate (isotropic)
treatment of cell e.s.d.'s is used for estimating e.s.d.'s involving l.s.
planes.
;
loop_
    _geom_bond_atom_site_label_1
    _geom_bond_atom_site_label_2
    _geom_bond_site_symmetry_2
    _geom_bond_distance
    _geom_bond_publ_flag
    C1 N1 . 1.337(3) ?
    C1 C2 . 1.379(4) ?
    C1 H1 . 0.9300 ?
    C2 C3 . 1.371(5) ?
    C2 H2 . 0.9300 ?
    C3 C4 . 1.377(4) ?
    C3 H3A . 0.9300 ?
    C4 C5 . 1.379(4) ?
    C4 H4 . 0.9300 ?
    C5 N1 . 1.354(4) ?
    C5 C6 . 1.457(4) ?
    C6 N2 . 1.266(4) ?
    C6 H6 . 0.9300 ?
    C7 N2 . 1.459(3) ?
    C7 C8 . 1.509(4) ?
    C7 H7A . 0.9700 ?
    C7 H7B . 0.9700 ?
    C8 N3 . 1.490(4) ?
    C8 H8A . 0.9700 ?
    C8 H8B . 0.9700 ?
    C9 N3 . 1.487(4) ?
    C9 H9A . 0.9600 ?
    C9 H9B . 0.9600 ?
    C9 H9C . 0.9600 ?
    C10 N3 . 1.492(4) ?
    C10 H10A . 0.9600 ?
    C10 H10B . 0.9600 ?
    C10 H10C . 0.9600 ?
    C11 N4 . 1.157(4) ?
    C11 S1 . 1.632(3) ?
    C12 N5 . 1.157(4) ?
    C12 S2 . 1.627(4) ?
    C13 N6 . 1.162(4) ?
    C13 S3 . 1.626(3) ?
    Mn1 N4 . 2.133(3) ?
    Mn1 N6 . 2.153(3) ?
    Mn1 N5 . 2.181(3) ?
    Mn1 N1 . 2.257(2) ?
    Mn1 N2 . 2.280(2) ?
    Mn1 S3 8_855 2.8731(10) ?
    N3 H3 . 0.8675 ?
    S3 Mn1 8_865 2.8732(10) ?
loop_
    _geom_angle_atom_site_label_1
    _geom_angle_atom_site_label_2
    _geom_angle_atom_site_label_3
    _geom_angle_site_symmetry_1
    _geom_angle_site_symmetry_3
    _geom_angle
    _geom_angle_publ_flag
    N1 C1 C2 . . 123.6(3) ?
    N1 C1 H1 . . 118.2 ?
    C2 C1 H1 . . 118.2 ?
    C3 C2 C1 . . 118.4(3) ?
    C3 C2 H2 . . 120.8 ?
    C1 C2 H2 . . 120.8 ?
    C2 C3 C4 . . 119.0(3) ?
    C2 C3 H3A . . 120.5 ?
    C4 C3 H3A . . 120.5 ?
    C3 C4 C5 . . 119.6(3) ?
    C3 C4 H4 . . 120.2 ?
    C5 C4 H4 . . 120.2 ?
    N1 C5 C4 . . 121.9(3) ?
    N1 C5 C6 . . 116.1(3) ?
    C4 C5 C6 . . 122.0(3) ?
    N2 C6 C5 . . 120.5(3) ?
    N2 C6 H6 . . 119.8 ?
    C5 C6 H6 . . 119.8 ?
    N2 C7 C8 . . 107.8(2) ?
    N2 C7 H7A . . 110.1 ?
    C8 C7 H7A . . 110.1 ?
    N2 C7 H7B . . 110.1 ?
    C8 C7 H7B . . 110.1 ?
    H7A C7 H7B . . 108.5 ?
    N3 C8 C7 . . 113.0(2) ?
    N3 C8 H8A . . 109.0 ?
    C7 C8 H8A . . 109.0 ?
    N3 C8 H8B . . 109.0 ?
    C7 C8 H8B . . 109.0 ?
    H8A C8 H8B . . 107.8 ?
    N3 C9 H9A . . 109.5 ?
    N3 C9 H9B . . 109.5 ?
    H9A C9 H9B . . 109.5 ?
    N3 C9 H9C . . 109.5 ?
    H9A C9 H9C . . 109.5 ?
    H9B C9 H9C . . 109.5 ?
    N3 C10 H10A . . 109.5 ?
    N3 C10 H10B . . 109.5 ?
    H10A C10 H10B . . 109.5 ?
    N3 C10 H10C . . 109.5 ?
    H10A C10 H10C . . 109.5 ?
    H10B C10 H10C . . 109.5 ?
    N4 C11 S1 . . 178.9(3) ?
    N5 C12 S2 . . 177.5(3) ?
    N6 C13 S3 . . 177.7(3) ?
    N4 Mn1 N6 . . 98.99(11) ?
    N4 Mn1 N5 . . 94.55(11) ?
    N6 Mn1 N5 . . 98.00(10) ?
    N4 Mn1 N1 . . 165.80(10) ?
    N6 Mn1 N1 . . 94.10(9) ?
    N5 Mn1 N1 . . 89.04(10) ?
    N4 Mn1 N2 . . 93.50(10) ?
    N6 Mn1 N2 . . 166.41(10) ?
    N5 Mn1 N2 . . 86.27(10) ?
    N1 Mn1 N2 . . 72.99(9) ?
    N4 Mn1 S3 . 8_855 89.10(8) ?
    N6 Mn1 S3 . 8_855 91.43(7) ?
    N5 Mn1 S3 . 8_855 169.22(8) ?
    N1 Mn1 S3 . 8_855 85.06(6) ?
    N2 Mn1 S3 . 8_855 83.38(6) ?
    C1 N1 C5 . . 117.3(3) ?
    C1 N1 Mn1 . . 127.3(2) ?
    C5 N1 Mn1 . . 114.49(19) ?
    C6 N2 C7 . . 118.1(3) ?
    C6 N2 Mn1 . . 114.85(19) ?
    C7 N2 Mn1 . . 126.8(2) ?
    C9 N3 C10 . . 110.4(3) ?
    C9 N3 C8 . . 113.1(3) ?
    C10 N3 C8 . . 110.4(3) ?
    C9 N3 H3 . . 108.7 ?
    C10 N3 H3 . . 111.8 ?
    C8 N3 H3 . . 102.2 ?
    C11 N4 Mn1 . . 165.9(3) ?
    C12 N5 Mn1 . . 152.9(3) ?
    C13 N6 Mn1 . . 175.2(3) ?
    C13 S3 Mn1 . 8_865 103.08(11) ?
loop_
    _geom_torsion_atom_site_label_1
    _geom_torsion_atom_site_label_2
    _geom_torsion_atom_site_label_3
    _geom_torsion_atom_site_label_4
    _geom_torsion_site_symmetry_1
    _geom_torsion_site_symmetry_2
    _geom_torsion_site_symmetry_3
    _geom_torsion_site_symmetry_4
    _geom_torsion
    _geom_torsion_publ_flag
    N1 C1 C2 C3 . . . . -0.8(5) ?
    C1 C2 C3 C4 . . . . 0.3(5) ?
    C2 C3 C4 C5 . . . . 0.3(5) ?
    C3 C4 C5 N1 . . . . -0.3(5) ?
    C3 C4 C5 C6 . . . . 179.3(3) ?
    N1 C5 C6 N2 . . . . 3.2(4) ?
    C4 C5 C6 N2 . . . . -176.4(3) ?
    N2 C7 C8 N3 . . . . -171.4(3) ?
    C2 C1 N1 C5 . . . . 0.8(4) ?
    C2 C1 N1 Mn1 . . . . -167.9(2) ?
    C4 C5 N1 C1 . . . . -0.2(4) ?
    C6 C5 N1 C1 . . . . -179.9(2) ?
    C4 C5 N1 Mn1 . . . . 169.9(2) ?
    C6 C5 N1 Mn1 . . . . -9.8(3) ?
    N4 Mn1 N1 C1 . . . . -163.6(4) ?
    N6 Mn1 N1 C1 . . . . -6.4(2) ?
    N5 Mn1 N1 C1 . . . . 91.5(2) ?
    N2 Mn1 N1 C1 . . . . 177.9(2) ?
    S3 Mn1 N1 C1 8_855 . . . -97.5(2) ?
    N4 Mn1 N1 C5 . . . . 27.5(5) ?
    N6 Mn1 N1 C5 . . . . -175.4(2) ?
    N5 Mn1 N1 C5 . . . . -77.4(2) ?
    N2 Mn1 N1 C5 . . . . 8.97(19) ?
    S3 Mn1 N1 C5 8_855 . . . 93.54(19) ?
    C5 C6 N2 C7 . . . . 179.9(2) ?
    C5 C6 N2 Mn1 . . . . 5.0(4) ?
    C8 C7 N2 C6 . . . . -104.8(3) ?
    C8 C7 N2 Mn1 . . . . 69.3(3) ?
    N4 Mn1 N2 C6 . . . . 177.1(2) ?
    N6 Mn1 N2 C6 . . . . -26.1(5) ?
    N5 Mn1 N2 C6 . . . . 82.8(2) ?
    N1 Mn1 N2 C6 . . . . -7.4(2) ?
    S3 Mn1 N2 C6 8_855 . . . -94.2(2) ?
    N4 Mn1 N2 C7 . . . . 2.8(2) ?
    N6 Mn1 N2 C7 . . . . 159.5(4) ?
    N5 Mn1 N2 C7 . . . . -91.6(2) ?
    N1 Mn1 N2 C7 . . . . 178.3(2) ?
    S3 Mn1 N2 C7 8_855 . . . 91.4(2) ?
    C7 C8 N3 C9 . . . . 72.4(4) ?
    C7 C8 N3 C10 . . . . -163.3(3) ?
    N6 Mn1 N4 C11 . . . . 48.5(11) ?
    N5 Mn1 N4 C11 . . . . -50.4(11) ?
    N1 Mn1 N4 C11 . . . . -154.6(9) ?
    N2 Mn1 N4 C11 . . . . -136.9(11) ?
    S3 Mn1 N4 C11 8_855 . . . 139.8(11) ?
    N4 Mn1 N5 C12 . . . . -50.7(6) ?
    N6 Mn1 N5 C12 . . . . -150.4(6) ?
    N1 Mn1 N5 C12 . . . . 115.6(6) ?
    N2 Mn1 N5 C12 . . . . 42.5(6) ?
    S3 Mn1 N5 C12 8_855 . . . 58.8(9) ?
loop_
    _geom_hbond_atom_site_label_D
    _geom_hbond_atom_site_label_H
    _geom_hbond_atom_site_label_A
    _geom_hbond_site_symmetry_A
    _geom_hbond_distance_DH
    _geom_hbond_distance_HA
    _geom_hbond_distance_DA
    _geom_hbond_angle_DHA
    N3 H3 S1 8_855 0.87 2.47 3.294(3) 158.7
_iucr_refine_instructions_details
;
TITL f in Pbca
CELL 0.71073   8.5603  11.0699  37.3463  90.000  90.000  90.000
ZERR    8.00   0.0012   0.0015   0.0050   0.000   0.000   0.000
LATT 1
SYMM 0.5-X, -Y, 0.5+Z
SYMM -X, 0.5+Y, 0.5-Z
SYMM 0.5+X, 0.5-Y, -Z
SFAC C  H  N  Mn S
UNIT 104  128  48  8  24
OMIT -3 53
L.S. 10
ACTA
BOND $H
FMAP 2
PLAN 25
CONF
HTAB N3  S1_$1
EQIV $1 -x+5/2, y-1/2, z
SIZE 0.25 0.19 0.11
TEMP 23.000
WGHT    0.037100    0.181600
FVAR       0.99921
C1    1    0.802640    1.051552    0.291839    11.00000    0.03975    0.03445 =
         0.03499    0.00252    0.00459    0.00069
AFIX  43
H1    2    0.877391    1.107635    0.284754    11.00000   -1.20000
AFIX   0
C2    1    0.652224    1.065156    0.279211    11.00000    0.04463    0.04333 =
         0.04037    0.00569   -0.00081    0.01140
AFIX  43
H2    2    0.626196    1.129374    0.264305    11.00000   -1.20000
AFIX   0
C3    1    0.541940    0.981741    0.289156    11.00000    0.03642    0.06018 =
         0.04447    0.00192   -0.00365    0.00586
AFIX  43
H3A   2    0.439753    0.988056    0.280910    11.00000   -1.20000
AFIX   0
C4    1    0.584743    0.888398    0.311550    11.00000    0.02968    0.04404 =
         0.04353    0.00060    0.00005   -0.00514
AFIX  43
H4    2    0.511430    0.831134    0.318595    11.00000   -1.20000
AFIX   0
C5    1    0.736702    0.880486    0.323420    11.00000    0.03336    0.03283 =
         0.03294   -0.00173    0.00303   -0.00317
C6    1    0.788061    0.784367    0.347332    11.00000    0.04408    0.03007 =
         0.03500    0.00200    0.00356   -0.00675
AFIX  43
H6    2    0.718643    0.723659    0.353899    11.00000   -1.20000
AFIX   0
C7    1    0.971490    0.684497    0.383097    11.00000    0.04916    0.02770 =
         0.04232    0.00496   -0.00302    0.00253
AFIX  23
H7A   2    1.072713    0.652687    0.376214    11.00000   -1.20000
H7B   2    0.895507    0.619650    0.381752    11.00000   -1.20000
AFIX   0
C8    1    0.978335    0.734391    0.420756    11.00000    0.04665    0.03100 =
         0.03760    0.00310   -0.00012    0.00558
AFIX  23
H8A   2    1.041958    0.806899    0.420855    11.00000   -1.20000
H8B   2    0.873812    0.756652    0.428310    11.00000   -1.20000
AFIX   0
C9    1    1.216807    0.631414    0.442793    11.00000    0.05166    0.06552 =
         0.06323    0.00458   -0.00881    0.00233
AFIX 137
H9A   2    1.267152    0.707574    0.447033    11.00000   -1.50000
H9B   2    1.240227    0.604333    0.418971    11.00000   -1.50000
H9C   2    1.253968    0.573041    0.459789    11.00000   -1.50000
AFIX   0
C10   1    1.007619    0.684936    0.484170    11.00000    0.09077    0.07837 =
         0.03351   -0.00480    0.00216   -0.00420
AFIX 137
H10A  2    1.054648    0.629890    0.500854    11.00000   -1.50000
H10B  2    0.896441    0.685296    0.487538    11.00000   -1.50000
H10C  2    1.048033    0.764729    0.488114    11.00000   -1.50000
AFIX   0
C11   1    1.378692    0.879907    0.392787    11.00000    0.03755    0.02985 =
         0.03993    0.00003    0.00092   -0.00233
C12   1    0.916957    1.040855    0.418748    11.00000    0.03851    0.02944 =
         0.05526   -0.00762   -0.01152    0.00039
C13   1    1.240131    1.184786    0.306165    11.00000    0.03174    0.03683 =
         0.03670   -0.00360   -0.00185   -0.00038
MN1   4    1.073509    0.947225    0.344281    11.00000    0.03234    0.03167 =
         0.04028    0.00400   -0.00360   -0.00348
N1    3    0.847028    0.962109    0.313727    11.00000    0.03167    0.02924 =
         0.03258    0.00183    0.00122    0.00008
N2    3    0.926614    0.782917    0.359237    11.00000    0.04231    0.02804 =
         0.03019    0.00188    0.00008    0.00062
N3    3    1.044571    0.645844    0.446812    11.00000    0.04434    0.04091 =
         0.03108    0.00394   -0.00244    0.00168
N4    3    1.270936    0.887519    0.374370    11.00000    0.04167    0.05271 =
         0.04611   -0.00290   -0.00793   -0.00159
N5    3    0.962501    1.037688    0.389546    11.00000    0.05740    0.04340 =
         0.04875   -0.00553    0.00413   -0.00089
N6    3    1.175345    1.104376    0.319555    11.00000    0.04405    0.03665 =
         0.05345    0.00273    0.00257   -0.00531
S1    5    1.531452    0.871767    0.418932    11.00000    0.04796    0.04298 =
         0.05381   -0.00268   -0.01768    0.00582
S2    5    0.857920    1.040613    0.460061    11.00000    0.08196    0.06619 =
         0.04544   -0.00923    0.00339   -0.01200
S3    5    1.327188    1.296143    0.286007    11.00000    0.04769    0.03597 =
         0.04419    0.00345    0.00365   -0.00859
HKLF 4
REM  f in Pbca
REM R1 =  0.0442 for   2397 Fo > 4sig(Fo)  and  0.0785 for all   3660 data
REM    210 parameters refined using      0 restraints
END
WGHT      0.0417      0.4350
REM Highest difference peak  0.661,  deepest hole -0.338,  1-sigma level  0.072
Q1    1   0.9935  0.5650  0.4404  11.00000  0.05    0.66
Q2    1   1.0815  1.1656  0.3438  11.00000  0.05    0.29
Q3    1   0.9453  0.9305  0.3121  11.00000  0.05    0.28
Q4    1   1.0125  0.6853  0.4393  11.00000  0.05    0.28
Q5    1   0.8081  0.9846  0.2982  11.00000  0.05    0.28
Q6    1   1.0091  0.6430  0.4622  11.00000  0.05    0.26
Q7    1   0.9241  1.0523  0.2592  11.00000  0.05    0.26
Q8    1   0.9737  1.0521  0.4611  11.00000  0.05    0.25
Q9    1   1.0983  0.6357  0.4495  11.00000  0.05    0.25
Q10   1   0.8674  1.0754  0.4919  11.00000  0.05    0.24
Q11   1   1.4525  1.2669  0.3013  11.00000  0.05    0.24
Q12   1   0.9504  1.0271  0.4722  11.00000  0.05    0.24
Q13   1   1.2912  0.8268  0.3630  11.00000  0.05    0.24
Q14   1   1.3580  1.1924  0.2911  11.00000  0.05    0.24
Q15   1   1.4173  1.2048  0.2597  11.00000  0.05    0.23
Q16   1   1.3286  1.2854  0.2516  11.00000  0.05    0.23
Q17   1   0.9963  1.0628  0.3689  11.00000  0.05    0.23
Q18   1   1.4887  0.9884  0.4284  11.00000  0.05    0.23
Q19   1   0.5684  0.9632  0.3094  11.00000  0.05    0.23
Q20   1   1.1182  1.1671  0.3093  11.00000  0.05    0.22
Q21   1   1.1224  0.5648  0.3600  11.00000  0.05    0.22
Q22   1   0.6550  0.8084  0.2816  11.00000  0.05    0.22
Q23   1   1.3438  1.3567  0.3176  11.00000  0.05    0.22
Q24   1   1.5024  0.8847  0.3975  11.00000  0.05    0.22
Q25   1   1.2928  1.0033  0.3707  11.00000  0.05    0.22
;
data_global
_journal_date_recd_electronic     2012-07-16
_journal_date_accepted     2012-07-19
_journal_name_full     'Acta Crystallographica, Section E'
_journal_year     2012
_journal_volume     68
_journal_issue      8
_journal_page_first     m1131
_journal_page_last     m1131
_journal_paper_category     QM
_journal_paper_doi     10.1107/S1600536812032874
_journal_coeditor_code     RZ2792
_publ_contact_author_name     'Jun Wang'
_publ_contact_author_address
;
Zhongshan Polytechnic, Zhongshan, Guangdong 528404, People's Republic of China
;
_publ_contact_author_email     wangjun7203@126.com
_publ_contact_author_fax     ?
_publ_contact_author_phone     ?
_publ_section_title
;\
<i>catena</i>-Poly[[(2-{[2-(dimethylammonio)ethyl]iminomethyl}pyridine-\
\k^2^<i>N</i>,<i>N</i>')bis(thiocyanato-\k<i>N</i>)manganese(II)]-\m-\
thiocyanato-\k^2^<i>N</i>:<i>S</i>]
;
loop_
    _publ_author_name
    _publ_author_footnote
    _publ_author_address
    'Wang, Jun' .
;
Zhongshan Polytechnic,
Zhongshan,
Guangdong 528404,
People's Republic of China
;
    'Zhu, Wubiao' .
;
Zhongshan Polytechnic,
Zhongshan,
Guangdong 528404,
People's Republic of China
;
    'Li, Jichang' .
;
Zhongshan Polytechnic,
Zhongshan,
Guangdong 528404,
People's Republic of China
;
