# Supplementary material for: catena-Poly[[(2-{[2-(dimethyl­ammonio)­eth­yl]imino­meth­yl}pyridine-κ2 N,N′)bis­(thio­cyanato-κN)manganese(II)]-μ-thio­cyanato-κ2 N:S]
Source: Acta Crystallogr Sect E Struct Rep Online. 2012 Jul 28;68(Pt 8):m1131. doi: 10.1107/S1600536812032874 (PMC3414171; doi:10.1107/S1600536812032874)
Supplement: Supplementary file 2 [file e-68-m1131-Isup2.hkl]

# 
# h,k,l, Fc-squared, Fo-squared, sigma(Fo-squared) and status flag 
# 
data_I
_shelx_title ' f in Pbca' 
_shelx_refln_list_code          4 
_shelx_F_calc_maximum      292.30 
_exptl_crystal_F_000      1672.00 
_reflns_d_resolution_high  0.7965 
 
loop_ 
 _symmetry_equiv_pos_as_xyz 
 'x, y, z' 
 '-x+1/2, -y, z+1/2' 
 '-x, y+1/2, -z+1/2' 
 'x+1/2, -y+1/2, -z' 
 '-x, -y, -z' 
 'x-1/2, y, -z-1/2' 
 'x, -y-1/2, z-1/2' 
 '-x-1/2, y-1/2, z' 
 
_cell_length_a     8.5603 
_cell_length_b    11.0699 
_cell_length_c    37.3463 
_cell_angle_alpha  90.000 
_cell_angle_beta   90.000 
_cell_angle_gamma  90.000 
 
_shelx_F_squared_multiplier     1.000 
 
loop_ 
 _refln_index_h 
 _refln_index_k 
 _refln_index_l 
 _refln_F_squared_calc 
 _refln_F_squared_meas 
 _refln_F_squared_sigma 
 _refln_observed_status 
   2   0   0    21489.53    21257.71    588.57 o 
   4   0   0      584.90      721.39     94.61 o 
   6   0   0      663.88      767.78    131.91 o 
   8   0   0     3680.04     3767.95    321.12 o 
   2   1   0    10194.73    10451.46    657.71 o 
   4   1   0     1686.65     1792.99     98.19 o 
   6   1   0     1952.10     1964.26    280.19 o 
   8   1   0      493.38      637.26    105.35 o 
  10   1   0      447.94      545.19    176.03 o 
   0   2   0    22775.24    24180.31    462.13 o 
   2   2   0     4544.55     4854.74    117.14 o 
   4   2   0    14004.21    13943.11    284.50 o 
   6   2   0     3871.74     3748.89    145.17 o 
   8   2   0      660.66      696.25     91.10 o 
  10   2   0      153.16      168.29    150.10 o 
   2   3   0    24666.65    23245.87    304.32 o 
   4   3   0    49688.43    48065.54   1055.98 o 
   6   3   0     7747.43     7447.93    192.04 o 
   8   3   0     1203.14     1343.27    123.92 o 
  10   3   0       42.36       42.76    134.63 o 
   0   4   0     1158.89     1096.65     72.78 o 
   2   4   0      798.93      970.23     41.10 o 
   4   4   0     6005.22     6154.60    272.32 o 
   6   4   0      247.73      306.06     51.11 o 
   8   4   0      566.80      577.31     90.73 o 
  10   4   0        4.45       40.03    127.36 o 
   2   5   0    13025.63    12511.84    199.12 o 
   4   5   0     2968.54     2924.54    112.95 o 
   6   5   0      216.79      189.31     62.11 o 
   8   5   0     1389.49     1561.97    140.70 o 
  10   5   0     1198.55     1490.08    281.10 o 
   0   6   0     1462.57     1622.88    106.66 o 
   2   6   0      626.15      693.31     80.86 o 
   4   6   0     1789.26     1944.41    103.21 o 
   6   6   0      466.43      560.19     84.79 o 
   8   6   0      264.73      514.38    112.01 o 
   2   7   0    13659.40    13105.16    376.97 o 
   4   7   0      306.66      383.19     57.79 o 
   6   7   0      102.25       97.47     48.92 o 
   8   7   0      112.57       60.60     78.47 o 
   0   8   0     4599.84     5268.44    214.29 o 
   2   8   0      111.96      142.02     49.52 o 
   4   8   0     2388.80     2548.99    130.26 o 
   6   8   0      102.01       22.26     55.07 o 
   8   8   0     1276.45     1387.69    191.05 o 
   2   9   0      825.70     1028.65    101.73 o 
   4   9   0     3653.77     3833.04    183.18 o 
   6   9   0     1279.29     1390.88    178.04 o 
   8   9   0        3.97      -19.39     71.84 o 
   0  10   0     2225.41     2367.02    267.45 o 
   2  10   0     4627.07     4980.36    202.21 o 
   4  10   0      338.18      272.54     63.11 o 
   6  10   0      863.08     1181.06    176.11 o 
   2  11   0       15.40       37.47     94.61 o 
   4  11   0      335.63      287.89     78.92 o 
   6  11   0       17.22      -36.21     78.99 o 
   0  12   0    15803.31    15625.80    741.40 o 
   2  12   0       60.85      145.18     81.50 o 
   4  12   0      222.10      122.43     95.16 o 
   2  13   0     1496.92     1996.48    332.04 o 
   1   1   1     3480.38     3859.97     48.91 o 
   2   1   1     9607.10     9125.16    341.12 o 
   3   1   1    13304.36    13287.68    192.02 o 
   4   1   1    12636.48    12191.62    235.32 o 
   5   1   1     5288.29     5423.59    188.03 o 
   6   1   1     2024.72     2165.81     86.77 o 
   7   1   1      271.67      357.79     48.18 o 
   8   1   1       19.00      -25.23     42.06 o 
   9   1   1      528.71      670.28    128.63 o 
  10   1   1      792.30      891.49    139.59 o 
   0   2   1    25644.70    26045.84    324.17 o 
   1   2   1      122.09      182.89     13.45 o 
   2   2   1     3601.94     3505.97     60.16 o 
   3   2   1     2386.67     2482.64     61.36 o 
   4   2   1       40.28       11.75     15.25 o 
   5   2   1     3171.82     3313.89     87.77 o 
   6   2   1     2565.85     2496.26     88.70 o 
   7   2   1     1104.14     1149.66     81.09 o 
   8   2   1      519.58      626.25     61.79 o 
   9   2   1      441.80      630.66     84.08 o 
  10   2   1        3.85       24.17     91.74 o 
   1   3   1    80429.92    79828.40    650.72 o 
   2   3   1     2406.54     2487.73     50.21 o 
   3   3   1     3423.83     3603.55    107.58 o 
   4   3   1     9136.67     9585.39    148.54 o 
   5   3   1        0.83       12.73     19.30 o 
   6   3   1        9.87       19.87     23.23 o 
   7   3   1       13.00      -10.63     24.39 o 
   8   3   1     1247.60     1547.47     99.12 o 
   9   3   1        4.00      -62.25     56.16 o 
  10   3   1       29.37      -54.20     79.05 o 
   0   4   1       11.19       19.92     15.58 o 
   1   4   1    12381.96    12301.66    131.55 o 
   2   4   1    12892.46    12519.07    134.69 o 
   3   4   1     9794.96     9806.38    149.53 o 
   4   4   1      568.61      558.75     41.87 o 
   5   4   1     1903.72     1954.92     79.64 o 
   6   4   1    10068.14    10173.84    168.77 o 
   7   4   1      187.21      166.31     40.23 o 
   8   4   1        4.23      -23.47     32.85 o 
   9   4   1      215.62      166.60     72.61 o 
  10   4   1      132.68       28.35     94.41 o 
   1   5   1     4315.26     4388.14     70.29 o 
   2   5   1      197.97      204.00     17.52 o 
   3   5   1     1377.07     1497.30     47.68 o 
   4   5   1     2277.36     2098.96     70.25 o 
   5   5   1        1.51        9.33     21.56 o 
   6   5   1       10.36       -7.71     26.27 o 
   7   5   1      186.33      182.46     42.29 o 
   8   5   1      286.13      333.65     77.62 o 
   9   5   1       14.56      -11.79     50.64 o 
  10   5   1       10.62      -15.09     68.60 o 
   0   6   1     5069.90     4891.53    125.71 o 
   1   6   1     7894.42     7498.02    109.71 o 
   2   6   1       38.77       43.40     16.67 o 
   3   6   1    11555.83    11355.96    170.24 o 
   4   6   1     4170.50     4093.44     96.97 o 
   5   6   1     2377.24     2339.22     83.26 o 
   6   6   1        6.60       -6.41     26.95 o 
   7   6   1     1545.09     1706.81    101.00 o 
   8   6   1     3088.45     3526.68    303.12 o 
   9   6   1        3.39       20.69     56.62 o 
   1   7   1    11439.88    11905.58    165.47 o 
   2   7   1     3836.91     3621.06     88.80 o 
   3   7   1        0.17        0.37     22.23 o 
   4   7   1       31.58       19.20     23.92 o 
   5   7   1        2.03       12.75     25.55 o 
   6   7   1       84.82       69.59     35.23 o 
   7   7   1      826.13      906.27     92.72 o 
   8   7   1       13.08        8.63     50.22 o 
   9   7   1       68.44       34.39     67.02 o 
   0   8   1      934.29      830.73    107.62 o 
   1   8   1     1005.53     1032.63     83.06 o 
   2   8   1     1243.90     1303.27     69.54 o 
   3   8   1     1302.58     1363.30     68.46 o 
   4   8   1        1.01       23.50     25.73 o 
   5   8   1        9.89       18.55     28.16 o 
   6   8   1       18.50       51.32     37.74 o 
   7   8   1       98.46      -38.76     44.01 o 
   8   8   1        1.32        0.38     53.42 o 
   1   9   1     4051.11     4052.89    120.58 o 
   2   9   1      131.83      131.23     34.42 o 
   3   9   1        8.72       33.65     26.92 o 
   4   9   1     2690.96     2708.44    100.16 o 
   5   9   1      312.74      261.74     48.85 o 
   6   9   1        2.72      -14.71     40.68 o 
   7   9   1      261.04      322.40     76.50 o 
   8   9   1      778.03     1011.60    150.87 o 
   0  10   1     3470.04     3511.68    363.42 o 
   1  10   1       22.82      -52.35     34.90 o 
   2  10   1       88.00       17.53     33.37 o 
   3  10   1       35.73       42.88     36.53 o 
   4  10   1      106.73      135.96     38.76 o 
   5  10   1      572.29      455.93     99.78 o 
   6  10   1       22.08       38.93     54.67 o 
   7  10   1      221.99      248.01     79.18 o 
   1  11   1      534.43      561.83     78.42 o 
   2  11   1        4.46       30.30     47.45 o 
   3  11   1      295.10      264.82     52.48 o 
   4  11   1     1525.91     1703.10    120.91 o 
   5  11   1      527.79      388.09     78.78 o 
   6  11   1        3.27       58.94     61.43 o 
   0  12   1      183.70      362.16    161.93 o 
   1  12   1       11.95       25.27     51.05 o 
   2  12   1      384.53      300.90     82.46 o 
   3  12   1       39.13       16.47     56.67 o 
   4  12   1        1.81      -40.37     55.01 o 
   5  12   1        0.76      -35.57     57.59 o 
   1  13   1      173.26       32.13     57.05 o 
   2  13   1       95.03      164.71     70.69 o 
   3  13   1       30.32       74.69     65.44 o 
   1   0   2      296.41      427.84     38.66 o 
   2   0   2    40898.09    42305.92    779.61 o 
   3   0   2     3157.14     3762.89    124.29 o 
   4   0   2     3533.05     3685.09    137.94 o 
   5   0   2        8.78       10.62     33.37 o 
   6   0   2      193.48      230.20     83.24 o 
   7   0   2     2022.16     2369.43    138.65 o 
   8   0   2     2374.34     2982.17    197.52 o 
   9   0   2     2652.85     3062.42    227.54 o 
   1   1   2    10095.35     9518.78    106.57 o 
   2   1   2      204.74      159.19     30.99 o 
   3   1   2      125.07      135.92     20.04 o 
   4   1   2     1312.84     1127.98     57.92 o 
   5   1   2       88.02       78.59     27.46 o 
   6   1   2      172.87      199.48     32.74 o 
   7   1   2      545.85      608.72     54.64 o 
   8   1   2       21.87       10.15     39.71 o 
   9   1   2      368.01      360.94    137.36 o 
  10   1   2      458.02      444.18    123.37 o 
   0   2   2     1079.74      888.71     37.82 o 
   1   2   2      764.19      866.59     28.32 o 
   2   2   2    17200.59    16500.94    180.99 o 
   3   2   2     5129.42     4738.61     83.72 o 
   4   2   2     1990.53     1927.40     62.56 o 
   5   2   2     9015.26     8948.63    147.94 o 
   6   2   2      784.14      840.18     53.11 o 
   7   2   2      213.22      190.79     42.17 o 
   8   2   2      126.41      102.67     47.72 o 
   9   2   2      984.38     1129.05    181.46 o 
  10   2   2        0.40      -27.73     70.45 o 
   1   3   2    14300.93    15558.80    170.75 o 
   2   3   2     9404.15     9453.46    120.01 o 
   3   3   2      447.73      424.74     29.93 o 
   4   3   2     6734.07     6775.05    118.53 o 
   5   3   2     6588.01     6303.84    132.66 o 
   6   3   2      155.93      129.57     30.91 o 
   7   3   2     1070.35     1048.58     71.42 o 
   8   3   2     3055.34     3161.31    123.99 o 
   9   3   2      245.69      180.82     62.93 o 
  10   3   2       28.29      144.16    109.16 o 
   0   4   2     4392.95     4639.52    104.49 o 
   1   4   2     8960.46     9531.02    108.76 o 
   2   4   2     1859.15     1885.69     48.74 o 
   3   4   2      546.49      482.47     29.95 o 
   4   4   2     1412.47     1398.20     58.39 o 
   5   4   2      897.52      890.60     63.40 o 
   6   4   2      228.25      224.50     34.80 o 
   7   4   2      163.98      175.55     41.76 o 
   8   4   2      344.03      313.45     75.27 o 
   9   4   2        1.64      -23.94     50.27 o 
  10   4   2       70.60       97.84    145.10 o 
   1   5   2    14236.22    13545.69    157.20 o 
   2   5   2       89.00      116.17     14.90 o 
   3   5   2      463.66      438.78     30.22 o 
   4   5   2     3866.07     3816.86     89.60 o 
   5   5   2     1238.78     1287.57     67.91 o 
   6   5   2     4111.40     4340.33    120.66 o 
   7   5   2     1370.30     1559.14    120.69 o 
   8   5   2       20.42       51.97     41.74 o 
   9   5   2      151.03       46.60     64.01 o 
  10   5   2        3.87      190.51     85.81 o 
   0   6   2     2018.71     2087.74     98.21 o 
   1   6   2       44.30       12.36     16.60 o 
   2   6   2      378.72      469.52     32.94 o 
   3   6   2     1195.60     1195.49     56.55 o 
   4   6   2      263.41      235.16     32.69 o 
   5   6   2      110.44       85.49     27.42 o 
   6   6   2       18.01       51.58     30.08 o 
   7   6   2        0.18       31.62     39.57 o 
   8   6   2       40.30       26.40     44.60 o 
   9   6   2       25.67      149.30     69.04 o 
   1   7   2     6510.36     6744.42    114.93 o 
   2   7   2       93.02       72.04     23.78 o 
   3   7   2        2.13      -28.77     20.02 o 
   4   7   2       17.73       35.04     23.52 o 
   5   7   2      129.44       96.09     30.11 o 
   6   7   2     1717.64     1657.97    113.25 o 
   7   7   2      714.12      698.55     94.71 o 
   8   7   2        0.78      -37.70     51.36 o 
   9   7   2      222.35      201.74     65.45 o 
   0   8   2     6048.71     6233.00    165.11 o 
   1   8   2      346.09      340.28     40.61 o 
   2   8   2        0.82       25.28     25.82 o 
   3   8   2     3354.87     3560.33    100.66 o 
   4   8   2       40.61       35.32     27.56 o 
   5   8   2     3480.63     3695.12    150.15 o 
   6   8   2       40.83       32.09     40.06 o 
   7   8   2       51.06      -22.55     39.64 o 
   8   8   2      238.76      326.24     81.56 o 
   1   9   2     1995.22     2009.63     91.42 o 
   2   9   2     2073.38     2167.91    103.00 o 
   3   9   2       65.72       65.50     30.30 o 
   4   9   2      204.78      144.68     34.98 o 
   5   9   2      144.26       98.24     38.46 o 
   6   9   2        3.33      -12.16     41.52 o 
   7   9   2       43.27        6.53     53.23 o 
   8   9   2      196.80      204.27     74.75 o 
   0  10   2     1774.45     1803.03    169.50 o 
   1  10   2      144.73       68.98     43.29 o 
   2  10   2      388.16      410.04     53.11 o 
   3  10   2     2348.71     2613.22    141.12 o 
   4  10   2        0.25        5.52     32.67 o 
   5  10   2     2499.12     2489.22    125.97 o 
   6  10   2      472.04      531.17     87.30 o 
   7  10   2      152.33      181.65     82.41 o 
   1  11   2     1653.66     1613.45    171.22 o 
   2  11   2       66.90       91.74     48.80 o 
   3  11   2      320.48      278.17     53.93 o 
   4  11   2      419.28      369.17     66.41 o 
   5  11   2      286.83      341.02     68.12 o 
   6  11   2        0.06       22.88     60.58 o 
   0  12   2      370.58      359.29    101.98 o 
   1  12   2       12.39       15.08     48.61 o 
   2  12   2      265.30      184.23     66.24 o 
   3  12   2       47.28      -34.93     52.81 o 
   4  12   2       30.77       80.90     58.65 o 
   5  12   2       48.32      113.51     67.87 o 
   1  13   2      424.18      366.81     80.33 o 
   2  13   2      191.82      256.76     76.03 o 
   3  13   2      219.51      217.37     84.92 o 
   1   1   3    20654.72    21433.40    260.67 o 
   2   1   3    20745.52    21569.70    313.46 o 
   3   1   3      336.74      288.35     28.41 o 
   4   1   3     1558.72     1620.91     60.31 o 
   5   1   3      183.91      120.49     26.59 o 
   6   1   3      709.58      660.70     62.62 o 
   7   1   3     4262.58     4588.12    135.18 o 
   8   1   3       38.70       13.05     47.91 o 
   9   1   3     1053.74      918.96    137.54 o 
  10   1   3        0.42       56.17     80.64 o 
   0   2   3       21.31       -5.30      8.59 o 
   1   2   3       31.28       20.95      8.76 o 
   2   2   3      367.95      407.21     17.88 o 
   3   2   3     6301.31     6055.55    104.46 o 
   4   2   3      440.12      390.46     30.59 o 
   5   2   3     2422.51     2426.60     71.92 o 
   6   2   3      123.00      146.27     26.77 o 
   7   2   3      329.04      276.18     42.71 o 
   8   2   3      159.16      126.56     48.45 o 
   9   2   3      412.20      385.52     71.31 o 
  10   2   3       10.89       -6.46     64.33 o 
   1   3   3       33.62       43.11     11.69 o 
   2   3   3      325.08      375.55     23.47 o 
   3   3   3     2329.84     2198.89     68.68 o 
   4   3   3     7371.45     7000.40    167.21 o 
   5   3   3     2993.82     2939.53     86.26 o 
   6   3   3       31.00       10.85     23.38 o 
   7   3   3     1274.15     1535.64     84.42 o 
   8   3   3     1121.84     1094.87     87.64 o 
   9   3   3        4.84       -5.80     52.09 o 
  10   3   3      399.30      485.24    101.60 o 
   0   4   3     1966.06     1962.98     63.61 o 
   1   4   3      509.63      501.45     24.01 o 
   2   4   3      606.39      757.35     34.08 o 
   3   4   3     5220.97     4913.42     91.30 o 
   4   4   3       57.44       68.06     17.55 o 
   5   4   3    14883.93    14536.09    214.29 o 
   6   4   3      776.30      655.94     55.74 o 
   7   4   3     1457.64     1632.20     88.79 o 
   8   4   3      572.96      483.38     64.74 o 
   9   4   3     1318.86     1426.99    126.66 o 
  10   4   3        3.62       32.91     86.81 o 
   1   5   3     1340.43     1449.56     42.55 o 
   2   5   3     1885.90     1857.91     59.44 o 
   3   5   3     1785.09     1865.39     57.27 o 
   4   5   3       37.36       34.28     22.51 o 
   5   5   3      371.46      445.88     42.33 o 
   6   5   3      565.31      602.44     53.65 o 
   7   5   3      220.04      192.28     42.46 o 
   8   5   3      458.71      534.40     71.56 o 
   9   5   3       10.01      -19.36     52.15 o 
  10   5   3       65.21       73.33     67.44 o 
   0   6   3    23525.47    23931.84    433.04 o 
   1   6   3      576.00      552.75     32.11 o 
   2   6   3     2441.89     2695.39     84.59 o 
   3   6   3     3682.21     3455.45     84.74 o 
   4   6   3        8.13       27.83     21.89 o 
   5   6   3     1800.55     1837.72     75.14 o 
   6   6   3     3566.06     3650.76    150.05 o 
   7   6   3      260.66      199.53     52.77 o 
   8   6   3       63.48       68.63     48.77 o 
   9   6   3     1303.12     1483.77    158.29 o 
   1   7   3     7876.11     7674.38    125.97 o 
   2   7   3      845.98      802.79     64.96 o 
   3   7   3      561.64      515.30     42.89 o 
   4   7   3      769.34      710.33     51.01 o 
   5   7   3      302.35      263.31     40.40 o 
   6   7   3        9.50       -2.45     32.68 o 
   7   7   3     1935.02     2214.16    132.64 o 
   8   7   3      595.51      534.13     85.35 o 
   9   7   3       97.76       83.61     57.06 o 
   0   8   3      999.24     1048.55     76.32 o 
   1   8   3        2.39        7.22     25.33 o 
   2   8   3      208.24      218.54     36.04 o 
   3   8   3     1063.33      941.52     83.29 o 
   4   8   3      100.21      107.32     30.09 o 
   5   8   3     3914.11     4143.83    174.06 o 
   6   8   3      306.27      294.97     59.83 o 
   7   8   3        0.11        3.00     42.53 o 
   8   8   3        7.11        5.17     51.18 o 
   1   9   3     2393.80     2380.07    124.22 o 
   2   9   3      231.46      194.95     39.10 o 
   3   9   3     1036.76     1152.04     71.30 o 
   4   9   3      445.17      345.18     46.07 o 
   5   9   3     1363.61     1444.26    119.54 o 
   6   9   3        7.98       58.93     45.96 o 
   7   9   3     1814.49     1988.97    156.81 o 
   8   9   3      258.53      319.53     79.62 o 
   0  10   3        1.82       27.39     55.30 o 
   1  10   3      613.18      531.22     71.12 o 
   2  10   3      585.74      652.93     64.29 o 
   3  10   3      502.24      469.97     53.88 o 
   4  10   3      348.15      437.97     60.33 o 
   5  10   3       18.26        2.84     38.29 o 
   6  10   3        0.08      -32.27     44.57 o 
   7  10   3        0.17      -21.66     51.08 o 
   1  11   3     2383.54     2372.26    245.93 o 
   2  11   3       62.73       39.79     45.72 o 
   3  11   3      277.58      236.48     48.59 o 
   4  11   3        6.20       22.36     41.35 o 
   5  11   3      235.58      228.24     70.31 o 
   6  11   3      302.57      347.97     93.62 o 
   0  12   3      340.38      225.39     92.60 o 
   1  12   3      493.16      558.20     83.74 o 
   2  12   3       52.45      109.84     61.86 o 
   3  12   3      641.79      758.77     96.35 o 
   4  12   3       14.43      -12.00     55.29 o 
   5  12   3      192.05      154.13     68.01 o 
   1  13   3       47.18       42.84     59.73 o 
   2  13   3      115.68      160.31     66.75 o 
   3  13   3       34.86       62.26     72.82 o 
   0   0   4    49912.91    50416.78    903.32 o 
   1   0   4     3077.74     3535.79    106.95 o 
   2   0   4    26508.12    27064.90    426.27 o 
   3   0   4    22978.32    22323.30    378.86 o 
   4   0   4     3970.30     4262.32    124.53 o 
   5   0   4      130.02       62.94     30.53 o 
   6   0   4    14278.72    14973.63    604.85 o 
   7   0   4     1989.66     2301.22    291.56 o 
   8   0   4      609.22      484.12     95.89 o 
   1   1   4     2052.81     2313.34     39.94 o 
   2   1   4     9403.52     9597.12    143.20 o 
   3   1   4     3984.15     3723.38     77.77 o 
   4   1   4     3824.40     3609.79    105.84 o 
   5   1   4      163.95      121.96     24.82 o 
   6   1   4      115.28       91.93     26.05 o 
   7   1   4      132.26      119.37     36.43 o 
   8   1   4       24.08       40.53     49.93 o 
   9   1   4      658.80      944.13    112.30 o 
  10   1   4        6.98       75.96     82.64 o 
   0   2   4     1084.18     1235.82     41.77 o 
   1   2   4      155.17      158.47     13.34 o 
   2   2   4     2332.01     2342.74     44.23 o 
   3   2   4    14172.31    14186.10    164.54 o 
   4   2   4       19.44       36.52     14.68 o 
   5   2   4     3023.55     3032.15     72.07 o 
   6   2   4      970.84     1014.05     51.81 o 
   7   2   4     1286.87     1283.36     76.14 o 
   8   2   4      934.84     1029.94     85.23 o 
   9   2   4      836.91      785.09    104.21 o 
  10   2   4        4.57       39.58     65.37 o 
   1   3   4    22020.47    21549.37    225.05 o 
   2   3   4    10868.16    10565.16    131.54 o 
   3   3   4     6422.47     6711.54     98.37 o 
   4   3   4    10225.77    10170.12    184.33 o 
   5   3   4     3955.20     3786.51     85.22 o 
   6   3   4     2401.96     2124.46     87.93 o 
   7   3   4      121.13       72.61     31.46 o 
   8   3   4        8.87       -2.56     47.39 o 
   9   3   4       80.76       22.88     53.39 o 
  10   3   4      690.90      864.59    126.67 o 
   0   4   4     3282.17     3338.37     93.04 o 
   1   4   4     4548.31     4474.50     84.67 o 
   2   4   4     2200.84     2261.07     53.48 o 
   3   4   4      556.96      635.21     34.39 o 
   4   4   4        3.07      -10.19     17.86 o 
   5   4   4        0.34       34.09     22.31 o 
   6   4   4      534.18      481.04     48.60 o 
   7   4   4     1516.15     1740.41    110.93 o 
   8   4   4      366.50      268.36     58.58 o 
   9   4   4      196.72      112.83     56.20 o 
  10   4   4       40.47       74.26     92.10 o 
   1   5   4    15301.58    15750.90    188.29 o 
   2   5   4     2345.51     2304.57     60.75 o 
   3   5   4     6884.40     6781.58    112.17 o 
   4   5   4     5753.47     5696.44    117.91 o 
   5   5   4     4483.15     4330.57    106.73 o 
   6   5   4      168.27      142.22     35.74 o 
   7   5   4     1274.19     1224.76     83.53 o 
   8   5   4      500.20      551.47     73.14 o 
   9   5   4      401.70      429.07     82.82 o 
   0   6   4     3828.60     3806.50    109.86 o 
   1   6   4       39.84       52.32     16.18 o 
   2   6   4       98.69      110.88     21.06 o 
   3   6   4     2163.06     2213.09     72.74 o 
   4   6   4        0.31       31.22     22.00 o 
   5   6   4      231.51      237.77     37.36 o 
   6   6   4      650.77      624.34     65.96 o 
   7   6   4      178.29      121.76     47.54 o 
   8   6   4      102.73       28.81     43.37 o 
   9   6   4       14.73      -25.44     59.54 o 
   1   7   4     6398.14     6358.65    116.79 o 
   2   7   4      769.55      821.21     58.24 o 
   3   7   4     5504.93     5541.32    116.16 o 
   4   7   4     2304.96     2558.22     86.22 o 
   5   7   4      858.07      956.52     70.53 o 
   6   7   4        4.00        6.38     33.41 o 
   7   7   4      174.15      156.22     52.67 o 
   8   7   4      573.78      655.42     84.70 o 
   9   7   4      216.00      146.40     74.57 o 
   0   8   4      248.26      246.54     44.05 o 
   1   8   4     4017.12     4060.14    101.30 o 
   2   8   4     2994.56     3026.92    103.80 o 
   3   8   4      492.09      548.69     48.04 o 
   4   8   4       62.34       56.43     28.21 o 
   5   8   4      372.47      388.89     55.74 o 
   6   8   4     1997.93     2192.70    115.79 o 
   7   8   4      741.19      553.84     77.88 o 
   8   8   4      370.12      375.92     83.34 o 
   1   9   4      803.41      882.05     65.14 o 
   2   9   4      291.18      343.37     45.80 o 
   3   9   4      414.08      385.88     48.08 o 
   4   9   4      131.94       86.80     35.94 o 
   5   9   4      270.04      208.23     48.22 o 
   6   9   4      729.75      875.87     89.17 o 
   7   9   4       82.51       18.97     46.98 o 
   8   9   4       51.28       69.79     58.56 o 
   0  10   4     1379.13     1493.42    157.58 o 
   1  10   4       85.61       40.39     37.12 o 
   2  10   4     1010.12      972.16     80.55 o 
   3  10   4     3017.44     3176.54    162.86 o 
   4  10   4       55.83       91.38     40.42 o 
   5  10   4     1581.51     1507.22    105.03 o 
   6  10   4      171.50      132.75     57.51 o 
   7  10   4      475.33      465.70     98.74 o 
   1  11   4      214.00      125.89     52.13 o 
   2  11   4     1738.78     1901.57    131.60 o 
   3  11   4       72.17       22.18     40.42 o 
   4  11   4       59.15       74.78     43.86 o 
   5  11   4      385.06      427.99     67.83 o 
   6  11   4        4.12       -0.13     57.93 o 
   0  12   4     1011.24      832.47    137.94 o 
   1  12   4      143.38       12.54     54.01 o 
   2  12   4      814.35      790.99     99.05 o 
   3  12   4     1347.20     1442.01    148.09 o 
   4  12   4       65.12      103.60     60.73 o 
   5  12   4       39.24        9.90     54.88 o 
   1  13   4     2052.61     2219.32    174.37 o 
   2  13   4       45.71       58.05     61.80 o 
   3  13   4        1.37      -52.75     67.12 o 
   1   1   5     2198.74     2453.43     46.19 o 
   2   1   5    34118.44    34466.16    330.82 o 
   3   1   5    12911.41    12961.40    173.18 o 
   4   1   5     7735.17     7796.07    120.41 o 
   5   1   5     1588.69     1808.08     62.37 o 
   6   1   5       27.33       14.72     21.53 o 
   7   1   5      165.38       96.15     41.97 o 
   8   1   5     1526.46     1557.13    131.00 o 
   9   1   5       19.14       40.95     59.33 o 
  10   1   5     1158.08     1456.42    259.26 o 
   0   2   5    79751.87    76441.59    980.67 o 
   1   2   5     2654.62     2984.02     51.90 o 
   2   2   5      770.05      798.90     28.92 o 
   3   2   5      797.33      773.37     34.41 o 
   4   2   5      903.37      800.23     36.32 o 
   5   2   5      343.47      407.53     31.49 o 
   6   2   5     7000.72     7005.93    136.08 o 
   7   2   5     2812.01     2792.01    104.68 o 
   8   2   5      279.21      266.73     59.88 o 
   9   2   5       11.99       32.17     55.28 o 
  10   2   5       16.03       33.75     67.25 o 
   1   3   5    14893.58    15111.90    182.74 o 
   2   3   5    16404.40    15866.57    180.16 o 
   3   3   5      746.24      815.88     33.70 o 
   4   3   5     1428.77     1371.93     46.13 o 
   5   3   5     2416.62     2297.64     76.14 o 
   6   3   5       33.33       81.76     30.95 o 
   7   3   5        3.87       -5.43     26.81 o 
   8   3   5      102.38       99.94     47.54 o 
   9   3   5      122.44       31.22     56.73 o 
  10   3   5      321.06      174.34     82.74 o 
   0   4   5    46117.71    43884.46    653.10 o 
   1   4   5      979.64     1158.11     51.96 o 
   2   4   5      285.55      229.44     22.06 o 
   3   4   5      390.05      472.64     45.21 o 
   4   4   5     6595.76     6782.50    123.17 o 
   5   4   5     1040.82     1067.68     56.40 o 
   6   4   5      949.02      912.87     65.11 o 
   7   4   5      747.52      838.80     76.86 o 
   8   4   5      804.86      968.39    114.73 o 
   9   4   5       50.39      118.12     59.90 o 
  10   4   5       60.23      104.95    107.07 o 
   1   5   5     1107.81     1092.11     40.59 o 
   2   5   5     2202.67     2259.61     73.02 o 
   3   5   5     5289.77     5346.49    101.52 o 
   4   5   5      556.01      591.14     39.80 o 
   5   5   5      150.14      123.44     33.24 o 
   6   5   5      284.77      221.44     41.53 o 
   7   5   5       51.55        6.60     35.19 o 
   8   5   5      177.91      183.18     49.78 o 
   9   5   5       54.22       -5.91     51.41 o 
   0   6   5    25628.17    24061.66    487.45 o 
   1   6   5     7077.85     7049.70    166.34 o 
   2   6   5     8861.27     8518.79    143.49 o 
   3   6   5      929.59      929.07     48.63 o 
   4   6   5     2843.10     2886.02     96.80 o 
   5   6   5     4793.41     5024.10    134.33 o 
   6   6   5      953.40     1003.78     83.77 o 
   7   6   5      335.42      355.39     55.74 o 
   8   6   5      793.79      953.19     95.52 o 
   9   6   5      914.81      855.47    111.74 o 
   1   7   5        2.87       10.48     20.35 o 
   2   7   5      162.89      105.09     25.11 o 
   3   7   5     2249.96     2210.20     77.71 o 
   4   7   5     3249.19     3310.65    135.64 o 
   5   7   5      259.21      208.20     37.92 o 
   6   7   5        4.74        0.32     31.96 o 
   7   7   5       53.80        0.78     41.35 o 
   8   7   5       38.67       64.42     52.99 o 
   9   7   5      108.26      124.90     66.19 o 
   0   8   5     3679.08     3987.66    155.61 o 
   1   8   5      119.85      118.03     29.29 o 
   2   8   5       63.62       67.77     28.62 o 
   3   8   5      150.72       78.58     28.82 o 
   4   8   5     1916.01     1975.87     83.95 o 
   5   8   5      189.60      145.57     39.37 o 
   6   8   5       13.01      -30.28     33.60 o 
   7   8   5      230.25      155.02     54.54 o 
   8   8   5      195.49      236.48     66.23 o 
   1   9   5      393.35      378.38     47.01 o 
   2   9   5     7199.15     7385.06    158.16 o 
   3   9   5       14.28      -39.72     26.48 o 
   4   9   5     3385.43     3616.07    135.37 o 
   5   9   5      201.03      260.92     57.73 o 
   6   9   5      918.21      929.97     85.43 o 
   7   9   5      440.57      574.60     83.39 o 
   8   9   5       99.53       89.46     65.73 o 
   0  10   5      377.00      427.54     93.59 o 
   1  10   5      142.38      112.80     42.48 o 
   2  10   5      582.83      596.99     61.07 o 
   3  10   5        0.83        7.60     32.46 o 
   4  10   5        0.00       27.63     37.08 o 
   5  10   5      104.44       69.01     45.02 o 
   6  10   5      155.40      126.53     55.44 o 
   7  10   5      143.36      108.89     63.69 o 
   1  11   5      533.33      583.57     78.43 o 
   2  11   5      900.41      911.78     85.43 o 
   3  11   5        7.02       68.71     49.81 o 
   4  11   5      480.01      450.63     91.08 o 
   5  11   5       18.43       34.57     45.90 o 
   6  11   5        0.42       40.82     54.47 o 
   0  12   5     2555.80     2656.11    223.52 o 
   1  12   5      517.16      413.28     77.86 o 
   2  12   5      345.40      370.21     74.04 o 
   3  12   5       84.00       88.34     70.94 o 
   4  12   5       20.28       60.98     57.32 o 
   5  12   5      128.86      113.08     61.87 o 
   1  13   5      150.79      120.62     66.55 o 
   2  13   5      264.22      240.30     81.80 o 
   3  13   5      542.76      539.19    186.05 o 
   0   0   6     7275.01     7205.31    130.07 o 
   1   0   6     3790.08     4148.07     96.28 o 
   2   0   6    11886.71    12512.72    194.76 o 
   3   0   6     9165.77     9423.54    191.90 o 
   4   0   6     4166.69     4307.31    153.72 o 
   5   0   6     1293.38     1525.05    131.98 o 
   6   0   6     9424.45     9943.75    415.73 o 
   7   0   6     2235.57     1989.01    231.97 o 
   8   0   6     1429.46     1504.04    156.92 o 
   9   0   6       15.62      -47.44     65.87 o 
   1   1   6        2.14        2.02      7.30 o 
   2   1   6      500.19      504.66     25.40 o 
   3   1   6     4247.15     4500.53     81.64 o 
   4   1   6     1601.42     1580.20     50.31 o 
   5   1   6     2192.81     2333.65     67.61 o 
   6   1   6     1432.87     1318.07     74.76 o 
   7   1   6      677.07      778.29     77.36 o 
   8   1   6      444.05      420.40     79.12 o 
   9   1   6      153.13      205.32     69.78 o 
  10   1   6       81.47       73.69    102.80 o 
   0   2   6     7316.68     7189.41    129.28 o 
   1   2   6    85439.56    87305.59    788.74 o 
   2   2   6     3039.28     2916.05     46.75 o 
   3   2   6     4846.31     4822.01     81.11 o 
   4   2   6     1420.99     1420.92     45.40 o 
   5   2   6      524.37      418.39     39.20 o 
   6   2   6      183.41      153.11     29.40 o 
   7   2   6      967.10     1215.56    106.36 o 
   8   2   6      709.15      822.24     87.26 o 
   9   2   6       16.36       25.38     56.58 o 
  10   2   6       36.62       24.75     86.98 o 
   1   3   6     3810.03     3881.49     78.40 o 
   2   3   6     4288.74     4218.27     71.43 o 
   3   3   6     3406.39     3323.53     75.10 o 
   4   3   6     2188.79     2118.39     59.91 o 
   5   3   6       34.74       48.55     19.89 o 
   6   3   6      193.63      226.99     41.30 o 
   7   3   6        1.84       12.95     31.53 o 
   8   3   6     2879.38     2977.79    245.17 o 
   9   3   6      420.09      752.66    107.64 o 
  10   3   6      893.93      656.78    171.96 o 
   0   4   6     5596.41     5073.98    120.93 o 
   1   4   6      262.20      276.17     25.84 o 
   2   4   6     3833.25     3931.25     74.15 o 
   3   4   6      595.47      605.00     34.20 o 
   4   4   6       98.25       64.16     19.27 o 
   5   4   6       30.08       28.69     25.36 o 
   6   4   6        1.55       32.81     28.57 o 
   7   4   6      242.38      223.18     48.21 o 
   8   4   6       72.21      134.46     59.61 o 
   9   4   6       24.65       42.08     55.24 o 
  10   4   6       51.86       45.13     65.10 o 
   1   5   6     5362.45     5337.13    122.58 o 
   2   5   6     4407.06     3961.20     80.13 o 
   3   5   6      793.09      719.67     48.28 o 
   4   5   6     8975.42     8739.20    191.99 o 
   5   5   6      396.21      413.69     50.65 o 
   6   5   6     2380.57     2213.89    211.56 o 
   7   5   6     1408.28     1706.20    107.74 o 
   8   5   6       11.54        9.02     46.72 o 
   9   5   6        4.19       42.87     53.36 o 
   0   6   6     2629.62     2594.68    168.13 o 
   1   6   6     2297.95     2263.11    106.72 o 
   2   6   6      279.36      242.60     44.87 o 
   3   6   6        0.81      -14.73     19.21 o 
   4   6   6      141.25      143.15     33.71 o 
   5   6   6      402.48      403.43     48.25 o 
   6   6   6      661.38      640.06     69.08 o 
   7   6   6       19.67      -11.99     34.19 o 
   8   6   6      547.41      406.13     66.84 o 
   9   6   6        0.32      -39.06     49.81 o 
   1   7   6     1011.94     1028.91     55.61 o 
   2   7   6      681.67      650.17     43.63 o 
   3   7   6       10.28        4.85     21.98 o 
   4   7   6     1782.83     1877.05     76.19 o 
   5   7   6      267.37      194.18     46.51 o 
   6   7   6      772.24      840.25    147.16 o 
   7   7   6      143.46      113.17     48.80 o 
   8   7   6       16.93       46.29     49.07 o 
   9   7   6       95.53      108.67     71.02 o 
   0   8   6    10686.52    10187.38    280.82 o 
   1   8   6      125.86      101.08     29.07 o 
   2   8   6     6712.84     6610.59    142.29 o 
   3   8   6      666.16      537.83     49.94 o 
   4   8   6      191.73      184.23     38.10 o 
   5   8   6      135.30       80.54     37.29 o 
   6   8   6      567.99      462.77     85.23 o 
   7   8   6        0.32      -38.13     39.93 o 
   8   8   6      165.20      168.97     62.38 o 
   1   9   6      102.49       88.34     37.16 o 
   2   9   6       32.67       28.76     27.12 o 
   3   9   6     1439.87     1369.87     79.17 o 
   4   9   6      393.76      459.97     91.40 o 
   5   9   6       37.76       52.15     38.07 o 
   6   9   6       82.20        3.22     40.75 o 
   7   9   6       79.25      109.35     53.37 o 
   8   9   6      200.96      172.02     74.11 o 
   0  10   6      260.54      302.81     85.64 o 
   1  10   6     3957.01     4315.40    149.61 o 
   2  10   6      247.16      332.08     56.01 o 
   3  10   6      140.59      120.29     39.86 o 
   4  10   6      660.33      605.47     79.47 o 
   5  10   6      672.38      753.39     76.72 o 
   6  10   6      413.07      466.87     75.85 o 
   7  10   6      330.55      199.27     78.41 o 
   1  11   6        3.25       -7.87     46.88 o 
   2  11   6     1140.65     1253.80    142.66 o 
   3  11   6      712.78      866.58     97.16 o 
   4  11   6      172.74      127.47     50.48 o 
   5  11   6      114.00       84.89     49.49 o 
   6  11   6      256.63      189.59     65.03 o 
   0  12   6       78.11      107.51     84.15 o 
   1  12   6       16.27      -29.57     47.65 o 
   2  12   6       76.82       99.84     58.86 o 
   3  12   6      144.44      175.44     76.03 o 
   4  12   6       44.65       65.59     61.31 o 
   5  12   6       30.33       83.02     53.93 o 
   1  13   6        1.10       -0.99     58.10 o 
   2  13   6      148.10      125.89     74.84 o 
   3  13   6      140.87      125.10     81.09 o 
   1   1   7    38005.38    37354.93    355.51 o 
   2   1   7       68.66       44.37     14.39 o 
   3   1   7    16327.34    16067.15    231.89 o 
   4   1   7     7936.58     7604.90    118.69 o 
   5   1   7     2252.82     2230.59     66.67 o 
   6   1   7     1291.97     1127.93     69.83 o 
   7   1   7     2277.88     2439.19    154.67 o 
   8   1   7     2362.65     2842.24    178.69 o 
   9   1   7      567.80      442.70     74.74 o 
  10   1   7      400.97      336.59    154.65 o 
   0   2   7     4863.74     5056.89     99.97 o 
   1   2   7      848.30      801.09     36.53 o 
   2   2   7     4437.30     4656.86     66.66 o 
   3   2   7     5103.04     4786.43     71.42 o 
   4   2   7      218.84      208.21     21.19 o 
   5   2   7    16626.20    16397.48    205.80 o 
   6   2   7     2104.67     2265.14     90.19 o 
   7   2   7        3.20       50.79     33.96 o 
   8   2   7      252.11      306.98     62.18 o 
   9   2   7      134.97       45.65     59.59 o 
  10   2   7       17.62      -70.01     78.78 o 
   1   3   7      591.63      632.00     34.52 o 
   2   3   7     1211.49     1246.57     41.78 o 
   3   3   7     1274.34     1218.00     49.60 o 
   4   3   7    12142.09    12220.07    158.63 o 
   5   3   7      135.60      104.73     32.80 o 
   6   3   7     4539.78     4580.78    164.02 o 
   7   3   7      130.05       91.39     37.25 o 
   8   3   7       29.89       52.86     43.72 o 
   9   3   7      471.20      464.53     96.19 o 
  10   3   7       21.94       68.49     66.15 o 
   0   4   7     5019.33     5053.67    122.47 o 
   1   4   7     5656.74     5672.13     98.85 o 
   2   4   7     4994.47     4742.81     92.91 o 
   3   4   7     8388.90     8467.53    131.91 o 
   4   4   7      206.95      206.05     37.95 o 
   5   4   7     1394.62     1436.29     85.88 o 
   6   4   7     3284.96     3289.68    128.47 o 
   7   4   7      497.59      452.79     59.53 o 
   8   4   7      430.13      428.47    109.38 o 
   9   4   7     1150.55     1066.73    131.11 o 
  10   4   7       41.63       60.85     65.88 o 
   1   5   7     3843.74     3477.00     73.39 o 
   2   5   7     4002.52     4261.57     91.19 o 
   3   5   7     1049.76     1047.58     47.42 o 
   4   5   7      478.53      493.45     37.07 o 
   5   5   7      806.62      788.33     61.57 o 
   6   5   7      141.47       76.55     37.94 o 
   7   5   7      398.57      300.76     55.94 o 
   8   5   7       75.89       21.84     54.21 o 
   9   5   7      246.58      214.24     72.66 o 
   0   6   7    10894.78    10907.46    263.00 o 
   1   6   7     8378.92     8648.77    131.06 o 
   2   6   7     5468.24     5824.17    141.82 o 
   3   6   7     1393.29     1381.35     57.02 o 
   4   6   7      171.09      115.74     29.11 o 
   5   6   7      720.58      770.93     74.55 o 
   6   6   7       77.42       68.51     38.20 o 
   7   6   7     2023.89     2398.69    144.66 o 
   8   6   7      728.17      599.69     86.95 o 
   9   6   7      157.54      161.91     72.32 o 
   1   7   7       28.40       21.61     20.93 o 
   2   7   7      354.74      390.24     39.95 o 
   3   7   7      167.59      127.12     32.14 o 
   4   7   7     2335.16     2294.74    122.25 o 
   5   7   7     3633.90     3412.79    252.13 o 
   6   7   7      353.52      383.05     54.18 o 
   7   7   7     1168.37     1144.00    115.67 o 
   8   7   7       12.41       64.67     51.10 o 
   9   7   7       28.56       35.92     54.81 o 
   0   8   7      146.29      119.96     46.91 o 
   1   8   7     2377.07     2490.58     84.75 o 
   2   8   7      130.19       89.16     29.29 o 
   3   8   7     1538.60     1525.69     78.40 o 
   4   8   7        0.07        7.68     28.44 o 
   5   8   7      309.68      225.28     45.70 o 
   6   8   7       10.13       34.22     36.21 o 
   7   8   7      910.26      745.15    107.26 o 
   8   8   7      148.86      113.18     59.69 o 
   1   9   7       90.36       88.42     37.91 o 
   2   9   7      158.71      120.81     33.09 o 
   3   9   7      419.94      377.30     48.54 o 
   4   9   7     2145.42     2196.04    112.14 o 
   5   9   7      892.16      828.00    112.78 o 
   6   9   7      346.05      357.35     61.35 o 
   7   9   7       52.51       43.45     50.95 o 
   8   9   7      111.23      100.02     61.58 o 
   0  10   7      263.20      267.88     97.34 o 
   1  10   7       49.85       49.59     39.44 o 
   2  10   7      294.43      292.11     53.90 o 
   3  10   7       10.96       67.35     39.10 o 
   4  10   7      256.16      313.08     74.25 o 
   5  10   7       43.58       71.81     43.30 o 
   6  10   7       19.35       -0.84     44.41 o 
   7  10   7      219.75      271.40     65.56 o 
   1  11   7     3654.97     3507.85    202.60 o 
   2  11   7       37.21       -4.23     43.61 o 
   3  11   7     1115.30      997.00    105.08 o 
   4  11   7     1145.68     1100.85     92.21 o 
   5  11   7        8.76      -12.37     43.27 o 
   6  11   7       11.42       31.94     52.15 o 
   0  12   7      178.36      126.14     86.29 o 
   1  12   7        1.05       -3.42     49.78 o 
   2  12   7       46.70        2.57     50.49 o 
   3  12   7      334.08      257.94     69.88 o 
   4  12   7       82.74      126.46     65.68 o 
   5  12   7       50.47        7.78     50.22 o 
   1  13   7       60.89       49.75     62.30 o 
   2  13   7       36.19        4.08     70.36 o 
   3  13   7      321.66      287.14     89.09 o 
   0   0   8    76792.04    74683.66   1099.98 o 
   1   0   8     1538.10     1645.03     47.17 o 
   2   0   8     5194.10     5205.44    123.03 o 
   3   0   8    46292.87    47790.01    743.99 o 
   4   0   8        7.00        8.34     20.72 o 
   5   0   8    35158.11    34333.44   1161.11 o 
   6   0   8     1010.28      885.89    108.52 o 
   7   0   8     1218.48     1273.77    136.02 o 
   8   0   8        9.68       22.32     62.66 o 
   9   0   8      289.51      188.31    131.00 o 
   1   1   8    10352.78    10548.72    130.81 o 
   2   1   8     9992.08    10191.81    155.26 o 
   3   1   8    14184.75    14319.51    166.04 o 
   4   1   8     1433.98     1456.90     50.89 o 
   5   1   8     1929.19     2039.54     76.28 o 
   6   1   8     1081.39     1122.60     70.47 o 
   7   1   8     2694.42     2877.68    133.65 o 
   8   1   8        5.74        2.54     42.65 o 
   9   1   8      136.47       61.61     47.14 o 
  10   1   8       41.89     -124.17     82.78 o 
   0   2   8     7283.49     7431.78    140.13 o 
   1   2   8    28696.27    28965.04    287.01 o 
   2   2   8       91.92       79.69     12.74 o 
   3   2   8     7487.12     7512.31    101.16 o 
   4   2   8     2631.27     2665.25     58.67 o 
   5   2   8     5284.12     5232.65    107.60 o 
   6   2   8       47.29       70.13     24.46 o 
   7   2   8      717.82      658.56     76.30 o 
   8   2   8       46.46       71.45     46.51 o 
   9   2   8     2219.85     2343.24    184.84 o 
  10   2   8        3.92      -30.05     66.28 o 
   1   3   8    34144.64    33461.79    379.50 o 
   2   3   8     1261.74     1233.67     41.23 o 
   3   3   8     5726.69     5936.29     93.12 o 
   4   3   8      403.81      375.78     25.98 o 
   5   3   8      448.02      496.51     43.99 o 
   6   3   8      310.84      267.00     39.24 o 
   7   3   8     2643.11     3059.09    149.53 o 
   8   3   8      288.99      181.19     57.42 o 
   9   3   8      653.85      795.21    183.29 o 
  10   3   8      369.94      185.17     85.70 o 
   0   4   8     4134.40     4085.09    108.96 o 
   1   4   8     2546.99     2487.96     75.87 o 
   2   4   8     1767.23     1732.34     82.63 o 
   3   4   8        5.26        6.32     14.65 o 
   4   4   8     2492.05     2595.56     83.64 o 
   5   4   8      718.99      772.97     90.48 o 
   6   4   8      146.85      158.50     39.24 o 
   7   4   8     1047.88     1122.34    148.30 o 
   8   4   8      226.65      214.74     67.10 o 
   9   4   8       96.68      108.25     68.32 o 
  10   4   8        0.15       35.16     68.93 o 
   1   5   8     2066.88     1950.00     62.26 o 
   2   5   8      794.82      941.11     47.90 o 
   3   5   8     1147.79     1193.29     60.21 o 
   4   5   8      885.71      797.74     52.26 o 
   5   5   8     2985.85     3267.86    123.04 o 
   6   5   8     1092.99     1274.26     89.59 o 
   7   5   8     8818.47     9233.66    228.57 o 
   8   5   8      317.71      221.38     64.99 o 
   9   5   8      173.54      125.64     73.09 o 
   0   6   8        1.76       36.62     30.66 o 
   1   6   8     1457.58     1427.58     56.92 o 
   2   6   8      339.01      344.18     37.25 o 
   3   6   8      490.85      403.00     36.35 o 
   4   6   8       51.26       26.07     26.17 o 
   5   6   8       13.97        7.86     30.94 o 
   6   6   8      218.02      185.09     46.81 o 
   7   6   8       32.45       73.44     44.04 o 
   8   6   8       23.09       93.79     68.48 o 
   9   6   8      252.24      129.40     67.50 o 
   1   7   8     1392.25     1307.57     63.93 o 
   2   7   8       34.12       16.12     23.33 o 
   3   7   8     2650.51     2603.67    100.98 o 
   4   7   8      145.59       97.89     35.27 o 
   5   7   8      489.14      459.86     61.49 o 
   6   7   8       57.45       37.14     40.89 o 
   7   7   8     2387.94     2428.62    160.45 o 
   8   7   8      115.98      106.28     56.08 o 
   9   7   8       37.39       57.87     52.61 o 
   0   8   8      996.77      993.25    130.61 o 
   1   8   8       39.24       29.41     23.94 o 
   2   8   8     3514.94     3410.74    104.17 o 
   3   8   8     2357.49     2487.70     95.88 o 
   4   8   8     1140.55     1112.10     79.19 o 
   5   8   8      568.38      549.66     63.58 o 
   6   8   8       18.53       16.97     36.51 o 
   7   8   8     1361.40     1167.80     95.37 o 
   8   8   8       11.24       61.71     51.06 o 
   1   9   8     2742.66     2956.24    122.49 o 
   2   9   8       23.11       37.15     29.43 o 
   3   9   8       14.40       27.93     30.29 o 
   4   9   8       51.59       41.83     38.01 o 
   5   9   8      489.34      490.81     86.72 o 
   6   9   8       57.18       84.21     43.56 o 
   7   9   8       61.63       37.19     53.90 o 
   0  10   8      445.08      314.00     88.01 o 
   1  10   8     3625.70     3663.96    206.44 o 
   2  10   8      206.24      166.37     46.81 o 
   3  10   8     1968.60     1944.85    106.89 o 
   4  10   8       10.22       25.13     38.85 o 
   5  10   8      992.82      894.30     83.97 o 
   6  10   8       23.64       13.87     42.54 o 
   7  10   8      134.31      164.89     63.39 o 
   1  11   8       72.59      122.43     52.44 o 
   2  11   8      194.79       79.85     44.15 o 
   3  11   8      798.54      925.67    102.98 o 
   4  11   8       75.70      123.46     47.70 o 
   5  11   8        5.63       18.75     45.24 o 
   6  11   8       24.20       46.17     55.11 o 
   0  12   8      506.27      793.41    140.66 o 
   1  12   8      343.79      408.12     76.57 o 
   2  12   8       22.68       38.51     61.58 o 
   3  12   8      925.23     1163.17    155.59 o 
   4  12   8        5.59       20.80     54.49 o 
   5  12   8     1570.41     1622.95    161.25 o 
   1  13   8     1191.05     1233.63    139.68 o 
   2  13   8      234.22      197.77     83.76 o 
   3  13   8      488.81      292.10     97.44 o 
   1   1   9    25854.69    25066.87    249.51 o 
   2   1   9      251.32      280.68     22.11 o 
   3   1   9     3593.46     3684.78     87.84 o 
   4   1   9     1666.43     1612.98     63.65 o 
   5   1   9     6884.24     7198.89    132.39 o 
   6   1   9      234.03      220.78     45.09 o 
   7   1   9      256.83      291.79     58.11 o 
   8   1   9     1103.29     1270.07    144.87 o 
   9   1   9      378.77      363.88     71.82 o 
  10   1   9      901.43      513.07    180.12 o 
   0   2   9     4690.73     4883.78     92.87 o 
   1   2   9    34296.71    34838.57    340.44 o 
   2   2   9    11016.88    11405.90    136.90 o 
   3   2   9     6180.05     6394.03    107.24 o 
   4   2   9       60.37       29.82     14.15 o 
   5   2   9      138.69       93.15     24.94 o 
   6   2   9     3719.59     4066.81    100.95 o 
   7   2   9      628.88      609.79     74.18 o 
   8   2   9      323.51      258.22     84.17 o 
   9   2   9      535.39      384.41    102.28 o 
  10   2   9       49.59       81.97     75.44 o 
   1   3   9     8456.67     8164.82    109.11 o 
   2   3   9    12293.70    12990.99    144.20 o 
   3   3   9     2809.41     2815.73     55.86 o 
   4   3   9     1811.24     1629.59     45.82 o 
   5   3   9      205.32      197.44     32.39 o 
   6   3   9     4249.03     4311.94    133.84 o 
   7   3   9      261.10      176.00     49.43 o 
   8   3   9        8.17      -54.39     40.77 o 
   9   3   9      661.59      634.50     92.35 o 
  10   3   9      103.21      166.45     84.35 o 
   0   4   9     2925.18     2659.06     86.64 o 
   1   4   9     7653.60     6712.33    112.15 o 
   2   4   9     3993.08     3945.86     82.98 o 
   3   4   9     8903.13     8784.00    162.80 o 
   4   4   9       48.98       19.29     20.03 o 
   5   4   9     1073.97     1131.33    120.02 o 
   6   4   9      201.08      182.04     42.27 o 
   7   4   9      220.85      269.54     59.64 o 
   8   4   9     1374.32     1571.29    228.47 o 
   9   4   9      633.11      602.70    109.26 o 
  10   4   9      123.49       19.51     75.77 o 
   1   5   9        5.25       -7.86     16.17 o 
   2   5   9      251.12      296.37     31.90 o 
   3   5   9     5880.20     5936.26    106.32 o 
   4   5   9      371.51      375.84     37.85 o 
   5   5   9       30.97       47.93     32.29 o 
   6   5   9      137.80       76.89     35.77 o 
   7   5   9      109.87       79.95     43.39 o 
   8   5   9       37.42      114.94     52.32 o 
   9   5   9      299.59      247.56     85.63 o 
   0   6   9     8199.92     8552.81    223.09 o 
   1   6   9     1256.57     1293.87     50.50 o 
   2   6   9    11649.01    11288.53    225.07 o 
   3   6   9     5166.03     5486.06    107.97 o 
   4   6   9     2347.34     2515.72    159.51 o 
   5   6   9     3572.35     3264.52    131.57 o 
   6   6   9     5793.92     5521.54    221.03 o 
   7   6   9     1536.06     1564.75    110.18 o 
   8   6   9      600.96      598.95    108.31 o 
   9   6   9       51.13       70.88     63.87 o 
   1   7   9     2299.13     2296.65     80.81 o 
   2   7   9       71.09       89.62     28.08 o 
   3   7   9     1027.63     1036.94     69.73 o 
   4   7   9     2929.14     2732.94    121.53 o 
   5   7   9      468.45      477.74     72.91 o 
   6   7   9      340.46      349.81     60.54 o 
   7   7   9      806.67      835.32    102.27 o 
   8   7   9        0.25       45.11     55.83 o 
   9   7   9        9.81       11.62     55.99 o 
   0   8   9     1041.91     1086.50     97.92 o 
   1   8   9     3631.68     3657.76     95.60 o 
   2   8   9       17.51       45.27     30.47 o 
   3   8   9      205.42      219.75     40.54 o 
   4   8   9       18.79        5.50     34.37 o 
   5   8   9      219.73      187.25     68.06 o 
   6   8   9      642.62      591.19     96.69 o 
   7   8   9        8.63       15.39     42.48 o 
   8   8   9      199.61       74.99     56.59 o 
   1   9   9     2812.06     2987.22    123.67 o 
   2   9   9     4906.62     4658.76    124.52 o 
   3   9   9       52.01       88.45     38.09 o 
   4   9   9     1754.42     1784.41    114.72 o 
   5   9   9      575.19      544.80     67.06 o 
   6   9   9     1443.97     1559.32    109.19 o 
   7   9   9       91.35       66.31     54.19 o 
   0  10   9     1127.47     1154.90    145.69 o 
   1  10   9      835.06      868.40     77.93 o 
   2  10   9       32.11       61.49     40.69 o 
   3  10   9        1.31       20.35     37.32 o 
   4  10   9        6.29      -18.19     36.06 o 
   5  10   9       18.80       13.09     42.03 o 
   6  10   9       15.96       25.92     48.15 o 
   7  10   9       70.76        0.30     49.87 o 
   1  11   9      213.55      142.60     65.13 o 
   2  11   9      138.00      113.40     47.60 o 
   3  11   9      318.37      269.69     60.81 o 
   4  11   9        1.36      -28.05     40.10 o 
   5  11   9      815.75      867.38     89.60 o 
   6  11   9        7.57       -8.09     48.07 o 
   0  12   9      912.22      973.75    254.26 o 
   1  12   9      298.03      308.68     76.60 o 
   2  12   9      358.55      330.02    131.39 o 
   3  12   9      231.77      151.78     67.47 o 
   4  12   9       89.49       89.74     60.30 o 
   5  12   9      100.27      130.19     62.22 o 
   1  13   9      254.93      338.25     80.53 o 
   2  13   9       10.70       -8.09     69.28 o 
   3  13   9       75.12      130.25     94.09 o 
   0   0  10      324.07      426.68     32.51 o 
   1   0  10      452.36      516.82     24.28 o 
   2   0  10      579.03      623.33     34.06 o 
   3   0  10     3060.10     3151.88     83.10 o 
   4   0  10     2183.57     1950.45     98.65 o 
   5   0  10      339.27      354.61     64.15 o 
   6   0  10     9287.20     9649.61    522.62 o 
   7   0  10      278.79      368.34     81.95 o 
   8   0  10      968.75     1104.84    143.28 o 
   9   0  10      395.73      233.79    151.01 o 
  10   0  10       31.41      -32.09     87.79 o 
   1   1  10    13618.85    13890.86    148.18 o 
   2   1  10       24.30       42.44     12.63 o 
   3   1  10        1.84       -1.79     12.49 o 
   4   1  10     1281.04     1197.74     43.55 o 
   5   1  10     1639.21     1715.11     76.06 o 
   6   1  10      234.92      269.17     48.79 o 
   7   1  10      122.57       91.84     36.82 o 
   8   1  10       65.05       75.82     47.30 o 
   9   1  10      312.05      313.39     73.31 o 
  10   1  10       54.92       98.69     77.10 o 
   0   2  10     7286.93     6718.40    118.02 o 
   1   2  10     8594.23     8436.13    142.58 o 
   2   2  10      675.93      629.66     32.78 o 
   3   2  10     1193.87     1118.95     38.38 o 
   4   2  10     2251.04     2122.69     72.95 o 
   5   2  10      569.11      551.05     40.76 o 
   6   2  10      349.34      418.21     93.36 o 
   7   2  10     1326.91     1186.11    115.25 o 
   8   2  10      120.85       14.05     57.92 o 
   9   2  10        1.63      -65.16     45.32 o 
  10   2  10       42.93       64.45    126.90 o 
   1   3  10      395.63      419.91     25.32 o 
   2   3  10    27153.08    26770.73    280.82 o 
   3   3  10     3558.75     3543.96     68.75 o 
   4   3  10      167.28      197.05     28.88 o 
   5   3  10      257.08      219.57     64.48 o 
   6   3  10       76.35      109.05     36.43 o 
   7   3  10      193.97      188.05     52.23 o 
   8   3  10      117.47      138.96     60.79 o 
   9   3  10       67.76       82.64     57.36 o 
  10   3  10      727.08      865.55    131.62 o 
   0   4  10     3052.92     3112.76    205.49 o 
   1   4  10      589.53      548.22     35.12 o 
   2   4  10      218.61      147.30     22.26 o 
   3   4  10      855.57      838.63     38.95 o 
   4   4  10     1371.94     1436.55     61.64 o 
   5   4  10     5161.00     5183.25    317.88 o 
   6   4  10      997.86      944.71     76.68 o 
   7   4  10       47.35       40.59     42.75 o 
   8   4  10        0.97        8.13     44.54 o 
   9   4  10      312.20      412.63     95.43 o 
  10   4  10        8.08        3.09     71.94 o 
   1   5  10    16091.39    15877.39    215.34 o 
   2   5  10     6458.87     6234.13    117.30 o 
   3   5  10     1672.20     1929.20     77.26 o 
   4   5  10     3161.44     3039.99    132.32 o 
   5   5  10      496.27      534.52     59.51 o 
   6   5  10      234.06      183.84     44.99 o 
   7   5  10        8.08       61.27     40.09 o 
   8   5  10       10.46      -24.70     50.32 o 
   9   5  10       22.76       61.94     66.77 o 
   0   6  10     2794.73     2654.34    106.25 o 
   1   6  10      154.91      100.65     24.08 o 
   2   6  10      248.93      220.51     31.25 o 
   3   6  10       57.72       48.02     23.60 o 
   4   6  10       68.97        4.37     30.99 o 
   5   6  10      585.13      459.98     57.73 o 
   6   6  10      368.87      478.66     62.69 o 
   7   6  10       61.52       79.21     45.57 o 
   8   6  10       99.33       89.28     60.54 o 
   9   6  10      199.87      159.64     90.81 o 
   1   7  10     1624.47     1631.65     71.31 o 
   2   7  10     3545.63     3473.80    133.31 o 
   3   7  10       92.90       69.35     30.68 o 
   4   7  10     3023.62     3347.34    177.27 o 
   5   7  10      159.76      114.95     41.71 o 
   6   7  10        0.77        1.63     38.15 o 
   7   7  10        9.65       30.60     44.20 o 
   8   7  10       43.72       33.63     56.62 o 
   0   8  10     2298.04     2176.52    128.52 o 
   1   8  10     1032.47     1104.09     80.87 o 
   2   8  10     4103.27     4143.42    128.35 o 
   3   8  10     1241.47     1120.40    136.40 o 
   4   8  10      945.25     1009.61     92.68 o 
   5   8  10     2550.07     2588.28    133.36 o 
   6   8  10     1738.27     1700.59    217.27 o 
   7   8  10        0.51       25.82     41.27 o 
   8   8  10      180.01      131.13     65.45 o 
   1   9  10      683.50      539.38     61.50 o 
   2   9  10     1427.83     1496.07     81.33 o 
   3   9  10     1802.85     2069.27    115.95 o 
   4   9  10      363.79      375.39     55.58 o 
   5   9  10      241.06      110.86     46.90 o 
   6   9  10       49.15       50.29     45.25 o 
   7   9  10       65.64       48.55     50.28 o 
   0  10  10     6494.83     6910.41    303.45 o 
   1  10  10     1165.18     1272.89    100.91 o 
   2  10  10      486.51      409.14     56.41 o 
   3  10  10        6.50       12.81     34.25 o 
   4  10  10      404.55      312.23     56.96 o 
   5  10  10       18.02       16.77     42.42 o 
   6  10  10      322.69      212.85     67.33 o 
   7  10  10        1.49       67.18     54.77 o 
   1  11  10      884.46      805.77    129.33 o 
   2  11  10     1028.57     1117.61    110.06 o 
   3  11  10        0.22       27.63     45.92 o 
   4  11  10      373.74      342.69     61.20 o 
   5  11  10       77.73      138.23     53.22 o 
   6  11  10      422.42      291.52     66.47 o 
   0  12  10       36.52       48.97     79.93 o 
   1  12  10      506.50      377.97     78.48 o 
   2  12  10       74.30      192.06     79.11 o 
   3  12  10       14.19       45.88     55.89 o 
   4  12  10        3.17      -58.30     52.05 o 
   1  13  10       78.35       69.78     97.28 o 
   2  13  10       65.69       90.43     81.82 o 
   3  13  10        0.09      -48.69     68.89 o 
   1   1  11     3319.62     3126.79     49.45 o 
   2   1  11    17464.19    17235.27    196.33 o 
   3   1  11      322.88      360.85     31.94 o 
   4   1  11     7263.96     6816.53    109.34 o 
   5   1  11      582.73      576.16     46.13 o 
   6   1  11      603.86      675.65     69.16 o 
   7   1  11       17.61      -11.65     35.52 o 
   8   1  11      157.96      151.43     61.31 o 
   9   1  11        2.15       27.28     59.98 o 
  10   1  11      181.38      245.99     74.52 o 
   0   2  11    14550.92    14518.38    210.41 o 
   1   2  11    27860.61    28326.50    258.83 o 
   2   2  11    14985.86    15011.03    190.99 o 
   3   2  11        1.70       13.32     12.14 o 
   4   2  11     1420.16     1598.28     51.10 o 
   5   2  11       13.86       10.76     19.36 o 
   6   2  11      736.88      783.00     79.50 o 
   7   2  11      630.04      849.67     87.79 o 
   8   2  11      152.09      177.10     57.22 o 
   9   2  11      219.15      347.00     96.64 o 
  10   2  11       17.97      -52.43     78.75 o 
   1   3  11     4253.54     4336.07     74.57 o 
   2   3  11    12570.59    12221.49    159.95 o 
   3   3  11      597.09      576.77     25.32 o 
   4   3  11       30.12       20.07     16.43 o 
   5   3  11      272.55      278.78     61.26 o 
   6   3  11      683.57      798.38     68.72 o 
   7   3  11       25.76      -12.23     40.22 o 
   8   3  11      144.72      131.07     54.87 o 
   9   3  11       85.13       37.71     53.82 o 
  10   3  11      671.08      712.70    142.92 o 
   0   4  11    18291.97    17355.76    336.53 o 
   1   4  11     5853.40     5810.02    104.94 o 
   2   4  11      388.51      365.65     25.27 o 
   3   4  11     3449.13     3529.70    121.38 o 
   4   4  11     4493.62     4391.29    117.47 o 
   5   4  11      173.96      208.02     36.47 o 
   6   4  11      337.56      281.28     70.52 o 
   7   4  11        0.18       11.64     39.17 o 
   8   4  11     2839.03     3185.55    171.74 o 
   9   4  11        2.16       -5.71     60.42 o 
   1   5  11       70.90       58.03     19.69 o 
   2   5  11     4689.13     4628.65     99.11 o 
   3   5  11     5064.02     4656.28    101.59 o 
   4   5  11      305.79      247.47     38.05 o 
   5   5  11      688.51      717.64     81.62 o 
   6   5  11      889.01      935.47     81.03 o 
   7   5  11       22.03        0.34     42.74 o 
   8   5  11       56.20       65.28     52.65 o 
   9   5  11       74.39       20.84     73.31 o 
   0   6  11    13647.93    13866.36    359.93 o 
   1   6  11     1650.63     1587.52     65.74 o 
   2   6  11      683.96      662.94     46.43 o 
   3   6  11        2.09       14.61     22.29 o 
   4   6  11      147.20      133.80     33.41 o 
   5   6  11     6568.46     6513.76    179.35 o 
   6   6  11     5655.38     6047.33    200.98 o 
   7   6  11       21.27       10.16     42.16 o 
   8   6  11      326.85      306.65     74.23 o 
   9   6  11        0.83       32.20     73.05 o 
   1   7  11      673.54      707.32     52.38 o 
   2   7  11       28.89       48.66     25.24 o 
   3   7  11      692.63      720.91     77.37 o 
   4   7  11     3821.79     3504.48    161.66 o 
   5   7  11       19.54       16.60     36.39 o 
   6   7  11       60.41       17.50     45.28 o 
   7   7  11      282.83      217.10     58.77 o 
   8   7  11      507.08      427.15     91.24 o 
   0   8  11     4668.47     5014.16    184.86 o 
   1   8  11        1.52      -14.44     23.59 o 
   2   8  11      251.22      245.75     41.28 o 
   3   8  11      490.81      517.68     64.17 o 
   4   8  11       97.70       47.20     38.63 o 
   5   8  11       33.66       18.89     39.33 o 
   6   8  11       32.45       37.41     42.79 o 
   7   8  11       64.01       90.61     46.48 o 
   8   8  11       98.11      146.72     84.56 o 
   1   9  11      986.06     1056.63     83.47 o 
   2   9  11     3344.45     3530.82    115.06 o 
   3   9  11      115.40       79.81     38.17 o 
   4   9  11      441.23      504.74     60.42 o 
   5   9  11        0.51       28.86     37.35 o 
   6   9  11      224.64      116.30     46.85 o 
   7   9  11        0.30       27.49     49.49 o 
   0  10  11      532.06      578.97    109.60 o 
   1  10  11      149.93      163.15     50.46 o 
   2  10  11        8.14      -38.52     38.54 o 
   3  10  11        5.80       12.67     37.82 o 
   4  10  11      187.89      183.11     48.40 o 
   5  10  11       26.82       75.74     46.02 o 
   6  10  11       52.66       28.52     47.21 o 
   7  10  11       25.58       26.40     62.41 o 
   1  11  11      886.12     1350.71    125.39 o 
   2  11  11     1650.12     1641.26    152.76 o 
   3  11  11       19.44        5.27     44.94 o 
   4  11  11     1028.65     1111.94     95.54 o 
   5  11  11       31.88       76.04     48.46 o 
   6  11  11      488.00      403.31     72.71 o 
   0  12  11     1082.14     1081.03    236.98 o 
   1  12  11      304.72      320.42     96.38 o 
   2  12  11        1.29      -63.93     55.25 o 
   3  12  11       19.50        5.39     55.52 o 
   4  12  11      263.78      228.38     67.04 o 
   1  13  11       97.81      171.40     85.28 o 
   2  13  11      161.33      218.95     97.92 o 
   0   0  12     6773.33     7339.67    156.69 o 
   1   0  12     3119.32     2951.10     60.68 o 
   2   0  12    35036.57    33563.36    667.81 o 
   3   0  12    10532.87    10710.47    212.93 o 
   4   0  12     3078.33     3109.48    180.93 o 
   5   0  12     3244.13     3819.28    181.76 o 
   6   0  12     6044.02     6370.57    254.35 o 
   7   0  12      293.78      562.26    168.75 o 
   8   0  12      177.52       15.89     67.32 o 
   9   0  12      610.91      936.98    211.96 o 
  10   0  12       68.75      164.31     96.17 o 
   1   1  12    13304.88    13090.45    136.15 o 
   2   1  12      976.19     1018.94     41.22 o 
   3   1  12     5316.80     5265.46     96.56 o 
   4   1  12    11709.33    11571.38    184.84 o 
   5   1  12      118.85       95.89     30.37 o 
   6   1  12      380.45      255.85     43.81 o 
   7   1  12     1975.61     2025.64    142.65 o 
   8   1  12      227.34      255.77     67.71 o 
   9   1  12       72.08       40.93     63.69 o 
  10   1  12      185.87      111.85     66.47 o 
   0   2  12       26.20       11.26     14.63 o 
   1   2  12     6289.68     6388.06    142.64 o 
   2   2  12       91.54       77.63     17.29 o 
   3   2  12     6874.97     6990.15    103.89 o 
   4   2  12      583.99      584.25     34.83 o 
   5   2  12     4426.36     4680.04    137.22 o 
   6   2  12     2044.38     2259.73    124.48 o 
   7   2  12      143.33       87.84     45.64 o 
   8   2  12     1509.99     1602.60    134.85 o 
   9   2  12      173.64      211.52     65.30 o 
  10   2  12        0.12      -21.24     95.06 o 
   1   3  12    10542.37    10235.38    134.02 o 
   2   3  12     4262.15     4183.00     73.95 o 
   3   3  12      156.06      155.70     19.79 o 
   4   3  12     3745.39     3456.43     75.12 o 
   5   3  12     1714.88     1596.45     86.15 o 
   6   3  12     1597.89     1666.06    111.72 o 
   7   3  12     1215.04     1276.77    109.26 o 
   8   3  12       34.34       60.81     55.02 o 
   9   3  12       69.16       70.21     64.95 o 
  10   3  12       97.63       93.66     79.09 o 
   0   4  12     5110.71     4875.74    127.97 o 
   1   4  12       35.04       18.52     14.61 o 
   2   4  12      566.54      466.10     56.17 o 
   3   4  12      676.59      725.00     36.25 o 
   4   4  12        1.49       17.10     23.51 o 
   5   4  12     2020.14     1974.55    120.56 o 
   6   4  12     1616.60     1721.76    123.44 o 
   7   4  12      274.39      240.57     61.38 o 
   8   4  12        0.28       -0.96     47.71 o 
   9   4  12       92.56       44.99     57.37 o 
   1   5  12     7336.47     6684.49    126.27 o 
   2   5  12       49.75       48.46     20.89 o 
   3   5  12     1814.02     1891.51     79.67 o 
   4   5  12     3998.76     4107.50    114.61 o 
   5   5  12      453.05      437.44     54.70 o 
   6   5  12      121.80      121.44     41.30 o 
   7   5  12      707.42      853.35    115.55 o 
   8   5  12     1851.45     2085.10    161.37 o 
   9   5  12      237.98      119.22     75.50 o 
   0   6  12     3953.23     3917.40    129.47 o 
   1   6  12      128.94      162.56     28.55 o 
   2   6  12     1160.99     1187.52     59.58 o 
   3   6  12       26.24       55.92     27.13 o 
   4   6  12       36.02        7.74     26.67 o 
   5   6  12      488.62      544.37     82.91 o 
   6   6  12      201.08      175.62     49.48 o 
   7   6  12      436.82      318.28    102.97 o 
   8   6  12      161.95      175.17     64.47 o 
   9   6  12       70.08       -9.42     66.26 o 
   1   7  12      182.88      170.38     31.77 o 
   2   7  12      429.45      408.89     44.91 o 
   3   7  12      785.17      667.57     80.84 o 
   4   7  12     2635.97     2736.82    126.29 o 
   5   7  12      131.54      140.70     45.60 o 
   6   7  12       29.97       36.13     42.53 o 
   7   7  12      554.92      461.73     70.55 o 
   8   7  12      401.07      394.28     83.63 o 
   0   8  12     2393.52     2351.55    135.92 o 
   1   8  12      184.34      172.66     35.28 o 
   2   8  12      374.66      284.67     39.92 o 
   3   8  12     3267.09     3355.28    139.39 o 
   4   8  12      792.95      748.30    115.49 o 
   5   8  12       10.88       10.19     41.52 o 
   6   8  12     3702.57     4088.59    172.25 o 
   7   8  12      259.61      181.68     59.41 o 
   8   8  12       88.79       78.29     57.42 o 
   1   9  12      193.85      138.00     41.60 o 
   2   9  12       72.51       67.23     38.08 o 
   3   9  12      936.62      885.47     84.09 o 
   4   9  12       67.03       88.80     45.15 o 
   5   9  12      122.10       96.95     48.63 o 
   6   9  12      195.27      177.08     51.62 o 
   7   9  12       45.01       64.84     49.08 o 
   0  10  12     2496.26     2436.22    155.57 o 
   1  10  12      595.45      551.77    136.14 o 
   2  10  12      640.61      555.44     69.93 o 
   3  10  12     1120.15     1157.41     88.01 o 
   4  10  12        1.42       12.45     37.91 o 
   5  10  12      671.86      569.43     69.93 o 
   6  10  12      224.82      169.86     57.13 o 
   1  11  12        2.36       28.91     50.60 o 
   2  11  12      761.36      824.47     96.51 o 
   3  11  12      379.28      304.61     65.49 o 
   4  11  12      233.73      149.66     60.63 o 
   5  11  12       50.80       22.42     49.50 o 
   0  12  12       20.63       42.93     79.38 o 
   1  12  12      384.65      274.55     83.69 o 
   2  12  12     1096.18      876.89    126.28 o 
   3  12  12       81.05        5.84     56.47 o 
   4  12  12      302.92      269.84     71.19 o 
   1  13  12      727.48      786.65    127.51 o 
   2  13  12       74.15      109.41     78.26 o 
   1   1  13      604.36      534.13     20.19 o 
   2   1  13      453.58      490.41     29.62 o 
   3   1  13     3483.30     3638.20     78.85 o 
   4   1  13        0.87       17.67     17.37 o 
   5   1  13     8199.33     8319.55    182.55 o 
   6   1  13     1070.80     1029.41    151.34 o 
   7   1  13    10312.48    10710.80    330.86 o 
   8   1  13      668.11      546.82     78.58 o 
   9   1  13        5.05       16.26     59.93 o 
  10   1  13        0.54       31.51     74.07 o 
   0   2  13     3680.91     3349.90     81.25 o 
   1   2  13      985.64     1014.93     33.43 o 
   2   2  13      500.18      524.15     36.92 o 
   3   2  13     1414.59     1478.50     41.28 o 
   4   2  13       81.26       87.73     24.93 o 
   5   2  13       85.56      109.48     29.61 o 
   6   2  13     1193.77     1323.66    121.57 o 
   7   2  13      792.40      786.01    100.19 o 
   8   2  13       83.30       34.01     47.17 o 
   9   2  13     1924.54     2026.84    150.09 o 
  10   2  13       50.69      109.75     93.35 o 
   1   3  13       25.98        8.82     12.88 o 
   2   3  13      273.62      368.78     25.18 o 
   3   3  13     8239.83     8146.68    124.93 o 
   4   3  13     4127.65     4110.00     95.55 o 
   5   3  13      247.22      242.46     56.21 o 
   6   3  13      906.17      816.77     83.29 o 
   7   3  13     1309.63     1357.55    193.80 o 
   8   3  13        2.04        6.59     44.27 o 
   9   3  13       51.39       -7.97     54.66 o 
  10   3  13      208.70      192.72     87.44 o 
   0   4  13    12249.63    12327.21    235.34 o 
   1   4  13      698.39      628.47     34.60 o 
   2   4  13     1080.86     1038.75     44.23 o 
   3   4  13    12230.98    12108.00    419.57 o 
   4   4  13     1738.31     1723.03     78.63 o 
   5   4  13     3440.06     3464.26    112.66 o 
   6   4  13      899.56      921.41     79.59 o 
   7   4  13        1.78      -10.63     40.85 o 
   8   4  13      303.08      367.81     73.67 o 
   9   4  13     1363.55     1365.03    157.44 o 
   1   5  13      239.99      252.06     35.39 o 
   2   5  13     4166.15     3981.66     92.23 o 
   3   5  13      471.51      427.44     43.91 o 
   4   5  13     2114.28     2010.20    101.06 o 
   5   5  13     1583.50     1595.52    153.77 o 
   6   5  13     1257.54     1267.35    124.92 o 
   7   5  13        0.98        2.31     44.69 o 
   8   5  13      206.74      256.45     73.14 o 
   9   5  13      167.46      132.04     72.09 o 
   0   6  13     8172.23     8529.61    244.22 o 
   1   6  13     1125.79     1242.05     64.59 o 
   2   6  13      909.98      927.50     59.66 o 
   3   6  13     4842.61     4815.55    126.90 o 
   4   6  13      173.78      173.90     36.46 o 
   5   6  13     3767.59     3697.06    143.62 o 
   6   6  13       13.44        7.45     37.49 o 
   7   6  13       45.31       14.28     44.25 o 
   8   6  13      139.18       99.16     62.43 o 
   9   6  13       24.26       99.65     70.91 o 
   1   7  13     4639.68     4812.23    115.50 o 
   2   7  13      484.90      439.04     43.35 o 
   3   7  13      996.41      890.60     66.81 o 
   4   7  13     1125.98      997.89     82.57 o 
   5   7  13      132.30      114.75     42.60 o 
   6   7  13       94.47      108.99     45.57 o 
   7   7  13     1064.06     1063.24    136.24 o 
   8   7  13      360.66      232.89     75.96 o 
   0   8  13     3880.60     3865.15    166.03 o 
   1   8  13       59.19       51.28     28.74 o 
   2   8  13      377.70      339.43     42.79 o 
   3   8  13      220.53      185.44     45.20 o 
   4   8  13      160.25      123.43     45.29 o 
   5   8  13      834.78      933.30    135.08 o 
   6   8  13      316.39      188.13     55.87 o 
   7   8  13      142.32      117.95     54.10 o 
   8   8  13      160.54      136.36     64.36 o 
   1   9  13     2095.46     2204.21    126.32 o 
   2   9  13       25.04       13.11     37.29 o 
   3   9  13     3465.94     3631.70    152.98 o 
   4   9  13       72.18       -8.14     41.12 o 
   5   9  13      488.60      509.36     74.32 o 
   6   9  13       68.17        5.89     48.72 o 
   7   9  13      722.88      834.41    111.98 o 
   0  10  13       49.19       18.58     52.15 o 
   1  10  13      571.05      643.62     73.00 o 
   2  10  13       36.32       24.42     40.95 o 
   3  10  13      106.17      117.56     44.33 o 
   4  10  13       87.48      103.28     45.69 o 
   5  10  13      178.60      184.54     62.18 o 
   6  10  13       35.81       -9.53     46.59 o 
   1  11  13        4.78        9.45     43.72 o 
   2  11  13      113.12       52.14     51.71 o 
   3  11  13       75.31      114.99     53.37 o 
   4  11  13       59.94       41.17     49.84 o 
   5  11  13      930.17      901.25     92.22 o 
   0  12  13      730.12      896.27    150.82 o 
   1  12  13       12.83       19.87     68.76 o 
   2  12  13       11.20      -57.72     58.24 o 
   3  12  13      999.74      964.20    116.93 o 
   4  12  13        7.49      -37.02     50.94 o 
   1  13  13       64.32       97.72     78.70 o 
   2  13  13       76.86       21.66     70.56 o 
   0   0  14    15885.96    14905.68    276.15 o 
   1   0  14      928.37      934.02     37.90 o 
   2   0  14     6478.33     6406.70    120.89 o 
   3   0  14    21683.20    21430.64    596.12 o 
   4   0  14     2460.01     2217.26    264.27 o 
   5   0  14      489.95      566.08     84.91 o 
   6   0  14        4.52       17.00     83.69 o 
   7   0  14      125.54       72.25     80.05 o 
   8   0  14     3205.63     3028.37    333.86 o 
   9   0  14     2010.25     2193.31    259.72 o 
  10   0  14       52.78       31.31     80.69 o 
   1   1  14      145.95      157.15     15.34 o 
   2   1  14     3836.52     3682.84     92.83 o 
   3   1  14     1404.70     1434.24     68.98 o 
   4   1  14     1556.15     1636.09     87.25 o 
   5   1  14       74.49       64.37     30.73 o 
   6   1  14      281.64      267.50     45.57 o 
   7   1  14      339.09      500.12     70.56 o 
   8   1  14      780.36      878.09     98.20 o 
   9   1  14      103.34       80.50     70.71 o 
  10   1  14       50.98       16.26     72.80 o 
   0   2  14    17634.57    16869.62    245.96 o 
   1   2  14    10882.89    10431.94    125.17 o 
   2   2  14     2767.01     2581.08     62.02 o 
   3   2  14     3713.76     3414.21     99.54 o 
   4   2  14     1475.61     1482.95     60.12 o 
   5   2  14     1654.86     1705.08     86.95 o 
   6   2  14     4078.88     4159.64    185.01 o 
   7   2  14       11.88        2.12     38.54 o 
   8   2  14       71.48      105.04     54.93 o 
   9   2  14      135.54      168.45     72.61 o 
  10   2  14       13.46      -40.94     73.21 o 
   1   3  14     2069.79     1794.32     46.09 o 
   2   3  14      805.03      941.75     37.33 o 
   3   3  14     1314.90     1457.34     56.48 o 
   4   3  14     4997.84     5153.95    108.17 o 
   5   3  14     3423.38     3440.14    108.70 o 
   6   3  14     1074.55     1134.03    111.74 o 
   7   3  14     1298.20     1365.74    112.87 o 
   8   3  14      194.74      249.12     65.27 o 
   9   3  14      140.84      181.99     67.37 o 
   0   4  14     6002.58     6552.19    156.67 o 
   1   4  14     4454.46     4257.41     82.29 o 
   2   4  14      903.36      975.55     41.53 o 
   3   4  14      688.60      696.83     52.95 o 
   4   4  14      229.22      180.05     34.31 o 
   5   4  14     2034.79     1949.95     98.65 o 
   6   4  14      710.52      632.06     78.13 o 
   7   4  14      598.32      659.99     87.13 o 
   8   4  14      327.78      286.53     71.77 o 
   9   4  14      218.36      192.78     79.20 o 
   1   5  14    20950.92    20636.89    268.92 o 
   2   5  14      313.21      250.75     31.11 o 
   3   5  14     1226.09     1199.55     68.78 o 
   4   5  14      100.17       86.32     31.29 o 
   5   5  14       91.14      106.06     34.79 o 
   6   5  14       67.31       93.21     42.46 o 
   7   5  14     1450.57     1376.90    117.86 o 
   8   5  14      699.88      618.54     90.97 o 
   9   5  14      355.88      332.78    126.36 o 
   0   6  14      366.25      408.90     54.04 o 
   1   6  14      428.29      384.10     38.62 o 
   2   6  14      323.55      229.23     31.83 o 
   3   6  14      903.78      903.84     72.89 o 
   4   6  14       13.97       23.68     29.59 o 
   5   6  14      503.95      566.75     66.33 o 
   6   6  14       58.33       56.18     41.20 o 
   7   6  14       87.61      101.68     56.04 o 
   8   6  14       13.03      -51.53     54.25 o 
   9   6  14      148.28       57.15     64.57 o 
   1   7  14     2393.44     2495.49     88.90 o 
   2   7  14       80.61       67.15     28.19 o 
   3   7  14      263.37      263.43     42.35 o 
   4   7  14      151.36       80.84     38.87 o 
   5   7  14      158.88       80.92     40.23 o 
   6   7  14      808.49      695.06     77.56 o 
   7   7  14      473.66      440.07    111.28 o 
   8   7  14      253.72      224.23     72.47 o 
   0   8  14     1394.77     1551.37    153.01 o 
   1   8  14     1679.50     1583.66     78.75 o 
   2   8  14     1947.28     1940.83     97.53 o 
   3   8  14     3445.48     3902.41    150.31 o 
   4   8  14     1263.72     1221.11    104.77 o 
   5   8  14     2099.67     2515.22    136.16 o 
   6   8  14      305.24      151.67     53.54 o 
   7   8  14      419.61      485.81     88.13 o 
   8   8  14      286.46       81.70     65.02 o 
   1   9  14      262.86      237.93     42.18 o 
   2   9  14      172.35      251.11     65.05 o 
   3   9  14        8.89       39.02     47.11 o 
   4   9  14     1030.87     1064.07     93.98 o 
   5   9  14       98.14       98.20     49.29 o 
   6   9  14        5.79       75.05     52.53 o 
   7   9  14       13.29      -10.08     46.77 o 
   0  10  14        2.90       -1.61     49.81 o 
   1  10  14     1106.58     1229.81     95.99 o 
   2  10  14      748.57      694.81     78.49 o 
   3  10  14      198.36      112.02     48.41 o 
   4  10  14      175.05      163.16     50.20 o 
   5  10  14       87.99       74.52     48.33 o 
   6  10  14      672.65      686.31     83.23 o 
   1  11  14      455.54      571.29    119.49 o 
   2  11  14      451.89      345.05     71.73 o 
   3  11  14        6.83       -8.51     45.15 o 
   4  11  14      553.64      655.84     97.61 o 
   5  11  14       87.00        7.88     48.46 o 
   0  12  14      612.12      413.38    118.57 o 
   1  12  14       35.14       79.60     69.80 o 
   2  12  14       53.76       86.27     96.31 o 
   3  12  14      251.38      149.02     69.22 o 
   4  12  14       45.15       82.75     58.77 o 
   1  13  14      133.61      161.97     81.07 o 
   2  13  14      183.02      204.72     90.96 o 
   1   1  15    13852.16    13510.52    136.63 o 
   2   1  15    26648.76    25881.17    261.66 o 
   3   1  15      558.41      633.65     36.74 o 
   4   1  15     6601.54     6464.41    121.87 o 
   5   1  15      374.19      335.53     56.11 o 
   6   1  15     1103.92     1171.89    144.35 o 
   7   1  15      320.89      383.70     66.57 o 
   8   1  15     1168.79     1334.68    127.15 o 
   9   1  15       49.01       73.42     69.28 o 
  10   1  15       35.06      146.14     73.03 o 
   0   2  15    34681.44    33196.34    432.30 o 
   1   2  15     1558.56     1454.62     35.13 o 
   2   2  15     9309.54     9280.11    139.18 o 
   3   2  15     8859.73     8886.96    144.30 o 
   4   2  15      684.12      711.19     45.61 o 
   5   2  15      240.66      221.92     39.67 o 
   6   2  15      148.43      208.96     51.41 o 
   7   2  15       31.95      -25.32     39.98 o 
   8   2  15     1952.88     2169.42    146.17 o 
   9   2  15        0.41       47.50     56.64 o 
  10   2  15      108.15       43.90     70.81 o 
   1   3  15     3222.82     3344.37     65.31 o 
   2   3  15     1490.70     1495.43     46.19 o 
   3   3  15      429.24      339.14     37.02 o 
   4   3  15     1614.74     1517.78    119.06 o 
   5   3  15     1112.31     1169.98     71.22 o 
   6   3  15      273.14      245.73     79.04 o 
   7   3  15       29.17       20.50     43.40 o 
   8   3  15      272.36      251.36     64.92 o 
   9   3  15      110.26       -9.01     55.53 o 
   0   4  15      527.80      657.37     69.46 o 
   1   4  15     1529.24     1414.90     50.60 o 
   2   4  15    11390.18    11379.33    155.20 o 
   3   4  15     5835.75     5548.54    238.27 o 
   4   4  15       96.43       99.37     30.15 o 
   5   4  15      269.76      198.39     39.53 o 
   6   4  15     2670.70     2759.81    148.27 o 
   7   4  15      109.94       73.41     47.99 o 
   8   4  15      101.20       26.21     50.71 o 
   9   4  15       31.32       41.98     58.10 o 
   1   5  15      227.46      267.44     34.06 o 
   2   5  15      868.89      970.30     74.35 o 
   3   5  15       26.51       20.09     25.08 o 
   4   5  15     3074.87     3228.74    111.44 o 
   5   5  15       75.67       77.36     34.38 o 
   6   5  15      274.25      274.76     74.58 o 
   7   5  15      224.89      258.57     62.25 o 
   8   5  15      179.10      120.83     65.78 o 
   9   5  15        6.80       36.70     61.41 o 
   0   6  15    10358.70    10197.16    231.78 o 
   1   6  15     1834.28     1833.48     73.70 o 
   2   6  15      692.16      666.14     49.32 o 
   3   6  15     1314.63     1325.76     77.67 o 
   4   6  15     1264.87     1235.40     78.25 o 
   5   6  15      468.26      379.02     55.24 o 
   6   6  15     1921.13     1810.80    114.18 o 
   7   6  15       98.55       75.19     54.73 o 
   8   6  15      509.31      346.98     81.89 o 
   9   6  15        2.21       16.59     59.12 o 
   1   7  15        4.06      -21.66     24.35 o 
   2   7  15     1422.27     1498.35     83.94 o 
   3   7  15        3.41       10.08     28.25 o 
   4   7  15      415.28      353.83     78.24 o 
   5   7  15      520.69      684.59     74.82 o 
   6   7  15      711.96      669.14     95.66 o 
   7   7  15       93.90       -4.43     53.14 o 
   8   7  15        0.60      -11.25     56.54 o 
   0   8  15      263.63      164.75     53.11 o 
   1   8  15     1108.77     1204.77     70.46 o 
   2   8  15     3681.51     3908.42    183.74 o 
   3   8  15       92.54       88.60     39.52 o 
   4   8  15      564.84      447.42     63.18 o 
   5   8  15        1.80        1.46     40.79 o 
   6   8  15      847.10      701.90    115.77 o 
   7   8  15       48.08       88.46     66.23 o 
   8   8  15       21.18        4.74     56.87 o 
   1   9  15     1055.82     1159.64     74.54 o 
   2   9  15     1660.78     1558.90    107.38 o 
   3   9  15        2.14       34.06     39.55 o 
   4   9  15      652.66      802.25    118.07 o 
   5   9  15      888.31      992.15     94.42 o 
   6   9  15        3.92      -34.78     44.99 o 
   7   9  15       73.20      143.50     68.72 o 
   0  10  15      371.75      471.63    145.26 o 
   1  10  15        0.04      -18.01     38.51 o 
   2  10  15      279.32      277.96     60.91 o 
   3  10  15      386.52      294.78     61.63 o 
   4  10  15       30.13      -16.26     39.06 o 
   5  10  15       63.22       23.39     44.30 o 
   6  10  15      363.12      317.06     64.95 o 
   1  11  15      429.50      445.39     96.61 o 
   2  11  15     1873.56     2049.41    146.62 o 
   3  11  15       30.23       50.76     47.86 o 
   4  11  15     1254.79     1381.37    117.32 o 
   5  11  15        0.34       19.21     49.97 o 
   0  12  15      234.31      248.42    107.03 o 
   1  12  15       44.17       58.00     66.71 o 
   2  12  15      269.25      403.33     98.52 o 
   3  12  15      156.03       68.22     63.22 o 
   4  12  15       53.79       42.74     54.94 o 
   1  13  15       17.99      -48.98     69.45 o 
   0   0  16    23250.76    22026.04    388.54 o 
   1   0  16       19.28       22.60     14.44 o 
   2   0  16     5041.95     4947.11    117.06 o 
   3   0  16     4320.75     4421.64    224.27 o 
   4   0  16     7278.33     7427.19    214.55 o 
   5   0  16     4081.93     3881.62    250.62 o 
   6   0  16      126.18      160.07     64.17 o 
   7   0  16      515.93      537.41     93.22 o 
   8   0  16     3542.85     3770.68    373.88 o 
   9   0  16       58.10       71.87     80.78 o 
  10   0  16       10.40      -66.16     65.43 o 
   1   1  16      985.99     1091.50     31.38 o 
   2   1  16     6762.79     6250.18     92.17 o 
   3   1  16     3185.57     3189.12    104.81 o 
   4   1  16      231.70      227.21     36.85 o 
   5   1  16       55.35       50.79     29.17 o 
   6   1  16      245.54      271.86     46.67 o 
   7   1  16       47.32       37.94     42.16 o 
   8   1  16      327.55      365.13     71.12 o 
   9   1  16       13.57      -35.26     58.83 o 
  10   1  16      254.07      116.44     78.40 o 
   0   2  16     9811.86     9559.68    181.36 o 
   1   2  16      140.95      154.65     15.06 o 
   2   2  16    10472.74    10233.80    130.46 o 
   3   2  16     1676.30     1720.61     67.25 o 
   4   2  16      209.68      201.44     29.21 o 
   5   2  16       20.55        0.50     25.09 o 
   6   2  16     5188.59     5340.32    182.38 o 
   7   2  16        4.46       -5.79     40.68 o 
   8   2  16      153.72      113.15     55.26 o 
   9   2  16       89.15      153.02     66.66 o 
   1   3  16     4678.77     4672.98     79.20 o 
   2   3  16     6312.88     6158.81    100.05 o 
   3   3  16     2267.37     2405.68     78.97 o 
   4   3  16     4121.67     4054.51    110.28 o 
   5   3  16      571.56      483.64     71.08 o 
   6   3  16      622.54      777.68     98.35 o 
   7   3  16      156.63       13.00     44.58 o 
   8   3  16      307.66      371.48     73.89 o 
   9   3  16       28.46       24.41     59.51 o 
   0   4  16    21343.34    20949.32    370.88 o 
   1   4  16      721.86      663.43     41.16 o 
   2   4  16      695.05      666.90     37.00 o 
   3   4  16     1876.25     1973.66     83.10 o 
   4   4  16       54.87       18.39     25.52 o 
   5   4  16       96.74      104.23     32.00 o 
   6   4  16      314.48      269.50     64.34 o 
   7   4  16      784.30      936.90    126.60 o 
   8   4  16      157.62      151.75     65.78 o 
   9   4  16      287.38      356.64     88.10 o 
   1   5  16     7593.39     7645.91    169.88 o 
   2   5  16    13250.63    12891.98    196.21 o 
   3   5  16     1694.31     1548.88     96.96 o 
   4   5  16     3324.11     3539.92    126.11 o 
   5   5  16      355.17      347.87     49.09 o 
   6   5  16       38.12       33.71     39.07 o 
   7   5  16      152.60      109.34     74.05 o 
   8   5  16      236.25      192.87     92.70 o 
   9   5  16       79.55       83.46     69.13 o 
   0   6  16     1661.53     1430.69    159.53 o 
   1   6  16      349.56      392.23     40.46 o 
   2   6  16      448.12      351.39     44.53 o 
   3   6  16        0.15       42.25     29.69 o 
   4   6  16        8.75      -39.58     26.39 o 
   5   6  16        3.86       -6.48     35.38 o 
   6   6  16      259.09      366.94     68.76 o 
   7   6  16        0.75        6.57     48.63 o 
   8   6  16       13.61      -37.93     54.77 o 
   1   7  16      373.10      274.65     42.97 o 
   2   7  16     7233.33     7643.72    172.83 o 
   3   7  16       74.21       17.49     30.40 o 
   4   7  16      692.67      596.38     68.25 o 
   5   7  16       27.01       33.25     36.52 o 
   6   7  16      121.33       17.94     43.19 o 
   7   7  16       78.99      118.24     59.61 o 
   8   7  16       69.53       51.64     59.86 o 
   0   8  16     9008.66     9342.99    401.28 o 
   1   8  16      998.74     1082.83     69.15 o 
   2   8  16       95.14       78.70     35.30 o 
   3   8  16     1250.68     1179.35     93.20 o 
   4   8  16      725.65      707.07     77.65 o 
   5   8  16      103.75      140.40     49.49 o 
   6   8  16      483.40      468.94     74.65 o 
   7   8  16      881.46      851.64    110.77 o 
   1   9  16      444.98      347.58     46.96 o 
   2   9  16       43.40      -13.74     35.50 o 
   3   9  16       46.20        5.26     40.49 o 
   4   9  16      422.65      550.54     73.06 o 
   5   9  16      249.88      229.51     60.33 o 
   6   9  16       51.32       15.63     50.77 o 
   7   9  16       23.12       -2.68     58.09 o 
   0  10  16     1679.25     1851.61    146.58 o 
   1  10  16       40.38       39.98     49.74 o 
   2  10  16      930.37      731.15     81.05 o 
   3  10  16       86.25       87.04     48.16 o 
   4  10  16       36.63       63.35     49.54 o 
   5  10  16       79.90      -17.66     47.57 o 
   6  10  16     1620.96     1686.95    128.70 o 
   1  11  16       54.20      -13.00     54.49 o 
   2  11  16      162.70      192.75     72.09 o 
   3  11  16      662.30      975.60    110.57 o 
   4  11  16      927.16     1060.07    131.21 o 
   5  11  16        1.41      -29.41     45.11 o 
   0  12  16     2040.39     2393.40    345.68 o 
   1  12  16        8.98      -44.49     62.59 o 
   2  12  16       98.47       77.34     64.89 o 
   3  12  16      128.90       76.18     63.48 o 
   1  13  16       13.87      106.79     84.10 o 
   1   1  17     5040.41     5197.67     72.30 o 
   2   1  17      719.58      735.46     32.37 o 
   3   1  17     2469.94     2351.28     66.47 o 
   4   1  17     1358.48     1397.25    111.40 o 
   5   1  17     1121.87     1165.39     78.05 o 
   6   1  17      137.84      152.01     40.68 o 
   7   1  17     2143.82     2109.78    258.40 o 
   8   1  17      569.62      756.93    130.25 o 
   9   1  17       28.98       14.22     59.16 o 
   0   2  17      242.41      253.46     30.84 o 
   1   2  17     6181.75     6181.51     81.90 o 
   2   2  17      314.68      302.68     26.42 o 
   3   2  17        1.75       15.36     18.80 o 
   4   2  17      543.94      501.01     40.14 o 
   5   2  17      500.05      481.82     55.82 o 
   6   2  17     1151.13     1076.56     96.18 o 
   7   2  17       13.09       39.59     44.60 o 
   8   2  17      292.99      108.53     76.68 o 
   9   2  17      763.17      948.56    111.95 o 
   1   3  17      155.92      259.25     23.68 o 
   2   3  17      856.73      908.96     39.96 o 
   3   3  17      344.35      390.69     35.85 o 
   4   3  17     5779.98     5389.67    156.63 o 
   5   3  17     1150.81      872.38     86.23 o 
   6   3  17      482.98      416.41     66.35 o 
   7   3  17       21.18       26.58     46.61 o 
   8   3  17       68.80       99.36     58.31 o 
   9   3  17       26.78       15.47     59.47 o 
   0   4  17     3121.63     3072.71    100.04 o 
   1   4  17     2633.42     2760.23     89.44 o 
   2   4  17    10504.31    10691.87    160.70 o 
   3   4  17     3077.69     2940.83    100.34 o 
   4   4  17        0.32        3.61     25.32 o 
   5   4  17     1075.51     1221.61     90.18 o 
   6   4  17     6464.95     6711.92    217.05 o 
   7   4  17      151.35      121.53     52.92 o 
   8   4  17      773.09      656.87     93.68 o 
   9   4  17      335.58      403.23     87.87 o 
   1   5  17     1722.72     1719.73     68.84 o 
   2   5  17     2194.79     2083.28     86.30 o 
   3   5  17      518.30      497.45     48.94 o 
   4   5  17        0.31      -19.64     26.42 o 
   5   5  17      419.03      324.63     45.02 o 
   6   5  17       47.42      -21.47     35.70 o 
   7   5  17       27.72       93.93     52.17 o 
   8   5  17      323.29      268.92     74.47 o 
   9   5  17      306.83      264.74     72.91 o 
   0   6  17     8111.55     7978.65    334.95 o 
   1   6  17     2017.49     2061.72     80.02 o 
   2   6  17     2191.92     2209.63     94.53 o 
   3   6  17     3412.67     3479.68    120.47 o 
   4   6  17     2379.65     2220.14    121.64 o 
   5   6  17      124.54      130.79     44.71 o 
   6   6  17     1088.08     1252.98    114.92 o 
   7   6  17      352.15      334.00     75.03 o 
   8   6  17      958.89     1049.77    119.60 o 
   1   7  17     3264.56     3409.87    113.29 o 
   2   7  17     5165.82     5305.55    142.21 o 
   3   7  17       47.75        3.21     30.02 o 
   4   7  17     1030.69     1031.49     87.52 o 
   5   7  17       10.85        9.83     37.41 o 
   6   7  17       99.89       56.48     46.77 o 
   7   7  17      251.62      141.54     64.90 o 
   8   7  17       25.30       24.62     61.86 o 
   0   8  17     1143.10     1004.77    149.77 o 
   1   8  17      344.02      334.95     44.38 o 
   2   8  17      663.31      659.06    105.37 o 
   3   8  17      541.17      560.21     79.89 o 
   4   8  17       79.34       27.83     42.81 o 
   5   8  17      305.22      258.16     81.62 o 
   6   8  17     2447.64     2494.48    321.17 o 
   7   8  17      175.39      227.19     72.38 o 
   1   9  17     1699.71     1592.04     97.18 o 
   2   9  17     1113.07     1180.47    113.95 o 
   3   9  17      631.89      662.87     77.20 o 
   4   9  17     2205.46     2665.50    225.96 o 
   5   9  17       50.33       95.13     50.43 o 
   6   9  17       37.68       57.53     55.60 o 
   7   9  17      170.44      141.24     67.24 o 
   0  10  17      808.82      939.36    110.24 o 
   1  10  17       32.36       85.99     52.41 o 
   2  10  17      272.97      272.39     59.46 o 
   3  10  17      192.81      137.33     54.91 o 
   4  10  17      127.85       45.14     46.59 o 
   5  10  17      197.35      285.85     68.48 o 
   6  10  17      104.59       44.57     58.49 o 
   1  11  17      191.69      108.61     59.21 o 
   2  11  17      158.45      107.26     61.06 o 
   3  11  17      403.18      360.51     72.71 o 
   4  11  17      271.41      232.61     70.07 o 
   5  11  17      274.97      294.83     63.41 o 
   0  12  17       28.15      139.18    133.72 o 
   1  12  17        0.10       -0.50     69.07 o 
   2  12  17      223.62      257.24     74.74 o 
   3  12  17      219.91      150.92     74.21 o 
   0   0  18      645.99      597.78     54.92 o 
   1   0  18       35.94       24.51     15.91 o 
   2   0  18     1662.74     1635.11     64.90 o 
   3   0  18    13576.02    13252.47    238.37 o 
   4   0  18      839.53      699.39     68.41 o 
   5   0  18     2491.51     2607.94    227.75 o 
   6   0  18       64.99       63.82     46.92 o 
   7   0  18       14.07      -14.32     54.28 o 
   8   0  18      223.55       34.65     62.90 o 
   9   0  18      420.15      460.09    120.18 o 
   1   1  18     1005.76      920.89     34.77 o 
   2   1  18     1010.43      957.99     45.53 o 
   3   1  18     2537.20     2728.91    127.91 o 
   4   1  18      687.25      628.50     74.52 o 
   5   1  18      270.99      336.21     47.31 o 
   6   1  18      210.44      114.07     40.15 o 
   7   1  18      917.62      935.11     96.71 o 
   8   1  18      143.96       90.55     50.88 o 
   9   1  18       99.45       77.93     59.04 o 
   0   2  18     1401.33     1476.63     64.05 o 
   1   2  18      941.72      909.78     31.19 o 
   2   2  18     3118.36     2833.79     66.22 o 
   3   2  18     2348.90     2270.17     72.70 o 
   4   2  18      895.59      942.02     66.65 o 
   5   2  18     4963.60     4619.30    233.60 o 
   6   2  18     1069.10     1113.95     97.66 o 
   7   2  18      998.90      953.36    136.37 o 
   8   2  18        5.62       -3.16     48.80 o 
   9   2  18      719.78      782.47    104.06 o 
   1   3  18     3296.67     3354.57     84.15 o 
   2   3  18     2183.01     2273.77     60.89 o 
   3   3  18     7209.66     7300.65    135.45 o 
   4   3  18        1.33        9.27     25.12 o 
   5   3  18     1172.62     1330.22     90.92 o 
   6   3  18        0.09      -19.59     38.37 o 
   7   3  18     2328.46     2614.20    197.69 o 
   8   3  18      343.04      250.86     68.02 o 
   9   3  18        0.73      -21.35     57.79 o 
   0   4  18       39.88       94.57     51.76 o 
   1   4  18       37.03       21.34     17.20 o 
   2   4  18     1227.54     1112.43     56.44 o 
   3   4  18       57.37       34.42     25.91 o 
   4   4  18      536.41      531.07     79.83 o 
   5   4  18      111.50      121.59     40.13 o 
   6   4  18      191.99      116.66     49.73 o 
   7   4  18       72.50       35.84     60.90 o 
   8   4  18      124.58      174.39     66.78 o 
   9   4  18      109.82       32.37     63.07 o 
   1   5  18      745.03      716.26     49.29 o 
   2   5  18     1298.76     1201.12     81.09 o 
   3   5  18     1810.34     1467.75     80.64 o 
   4   5  18     2439.97     2640.53    106.32 o 
   5   5  18     3002.76     2993.94    117.92 o 
   6   5  18      377.38      338.94     94.54 o 
   7   5  18     2655.07     3039.54    272.19 o 
   8   5  18      232.32      160.51     65.12 o 
   9   5  18      179.84      130.51     79.31 o 
   0   6  18        4.41       -0.17     31.28 o 
   1   6  18      124.86       74.75     28.18 o 
   2   6  18      550.70      567.20     64.89 o 
   3   6  18     1643.74     1448.37     82.51 o 
   4   6  18      213.09      234.45     41.19 o 
   5   6  18      554.40      604.92     69.21 o 
   6   6  18       25.44       36.38     48.26 o 
   7   6  18      189.76      142.33     60.41 o 
   8   6  18       71.39       44.67     58.76 o 
   1   7  18        8.20       25.77     27.32 o 
   2   7  18      842.67      757.03     65.50 o 
   3   7  18      795.52      790.35     86.52 o 
   4   7  18      224.20      151.46     44.32 o 
   5   7  18     1181.50     1030.55    105.69 o 
   6   7  18      188.76      154.23     60.06 o 
   7   7  18      896.27      907.52    110.88 o 
   8   7  18       28.52       77.24     60.87 o 
   0   8  18     2414.81     2780.96    278.74 o 
   1   8  18      512.98      645.05     63.39 o 
   2   8  18     2379.02     2305.85    108.19 o 
   3   8  18     1450.46     1477.78    105.67 o 
   4   8  18       28.50       62.16     42.86 o 
   5   8  18      351.76      202.45     55.11 o 
   6   8  18      266.17      219.42     59.39 o 
   7   8  18       75.74       85.59     70.20 o 
   1   9  18       98.86       31.39     35.84 o 
   2   9  18      237.44      464.76     67.51 o 
   3   9  18     2467.69     2545.76    170.98 o 
   4   9  18        9.26       33.76     45.99 o 
   5   9  18       60.69       65.40     53.09 o 
   6   9  18        0.37       64.80     53.59 o 
   7   9  18       85.31       54.97     61.70 o 
   0  10  18        5.41       17.54     53.58 o 
   1  10  18        2.61       44.96     47.45 o 
   2  10  18      168.07      105.20     50.64 o 
   3  10  18     1159.95     1264.37    109.90 o 
   4  10  18        2.67       23.26     49.74 o 
   5  10  18     1467.94     1572.87    128.99 o 
   6  10  18      649.12      556.53     81.62 o 
   1  11  18       37.50       48.15     54.60 o 
   2  11  18        8.20       26.33     55.22 o 
   3  11  18      452.49      405.27     86.28 o 
   4  11  18      862.76     1044.19    149.18 o 
   5  11  18      721.31      662.82     89.75 o 
   0  12  18        4.42      107.34    124.63 o 
   1  12  18      206.24      203.30     83.94 o 
   2  12  18      366.01      371.68     83.63 o 
   3  12  18      420.75      400.47     77.69 o 
   1   1  19     9048.17     8183.80     97.22 o 
   2   1  19     2339.55     2328.46     57.48 o 
   3   1  19     2066.62     1963.65     63.47 o 
   4   1  19     4319.28     4487.98    118.92 o 
   5   1  19       70.20       35.07     31.38 o 
   6   1  19     1150.93     1409.15     92.61 o 
   7   1  19     2777.94     2902.14    176.67 o 
   8   1  19      272.62      263.20     68.10 o 
   9   1  19       54.77       29.65     68.91 o 
   0   2  19      755.78      774.83     51.22 o 
   1   2  19    10038.00     9981.05    117.56 o 
   2   2  19     7600.62     7613.20    112.17 o 
   3   2  19     7965.38     7576.34    162.80 o 
   4   2  19        0.51        8.73     24.01 o 
   5   2  19      170.90      187.51     80.61 o 
   6   2  19        8.66        6.60     35.62 o 
   7   2  19      658.56      519.05     79.28 o 
   8   2  19      539.77      616.92     90.02 o 
   9   2  19       27.37      -18.18     65.66 o 
   1   3  19       61.07       47.95     17.01 o 
   2   3  19      224.78      158.64     25.61 o 
   3   3  19      387.12      291.11     33.52 o 
   4   3  19      269.78      214.85     35.87 o 
   5   3  19     2314.97     2396.38    117.12 o 
   6   3  19      531.79      374.21     67.14 o 
   7   3  19     1195.98      920.77     99.54 o 
   8   3  19        4.95       -0.75     51.55 o 
   9   3  19        0.49      -20.48     53.23 o 
   0   4  19      221.70      246.29     35.83 o 
   1   4  19     1733.43     1895.55     60.22 o 
   2   4  19      319.07      324.82     37.47 o 
   3   4  19     5458.98     5274.84    131.63 o 
   4   4  19        7.06      -10.65     24.11 o 
   5   4  19     2078.99     1952.14    110.65 o 
   6   4  19       65.43       27.66     39.47 o 
   7   4  19       27.33       49.04     49.38 o 
   8   4  19      119.57       71.80     59.30 o 
   9   4  19      312.15      354.74    131.96 o 
   1   5  19      316.82      282.49     40.08 o 
   2   5  19     1790.79     1863.41    101.69 o 
   3   5  19     4037.75     4260.79    122.38 o 
   4   5  19       65.24       26.74     28.67 o 
   5   5  19      820.37      911.13     90.48 o 
   6   5  19       84.13       30.19     43.74 o 
   7   5  19      363.21      305.48     68.89 o 
   8   5  19        1.24      -12.30     51.47 o 
   9   5  19       51.71       -0.32     56.28 o 
   0   6  19       35.60       54.91     34.93 o 
   1   6  19     3951.48     4002.45    105.85 o 
   2   6  19      931.30      854.87     67.18 o 
   3   6  19      643.25      707.58     61.33 o 
   4   6  19      890.61     1013.00     78.05 o 
   5   6  19       64.56      100.52     37.70 o 
   6   6  19      522.25      501.01    127.50 o 
   7   6  19      119.73      136.65     63.97 o 
   8   6  19        4.91      -39.46     55.16 o 
   1   7  19     2376.85     2697.71    109.78 o 
   2   7  19     1405.54     1580.94     89.01 o 
   3   7  19     1460.86     1499.62     89.36 o 
   4   7  19      264.86      197.26     42.55 o 
   5   7  19       45.42       24.70     38.34 o 
   6   7  19       76.59       26.89     52.45 o 
   7   7  19      623.48      546.10     97.74 o 
   8   7  19       52.84      194.42     62.49 o 
   0   8  19       91.85      112.15     53.41 o 
   1   8  19       26.72       71.09     36.14 o 
   2   8  19       17.71       36.61     34.72 o 
   3   8  19        2.19       23.92     38.24 o 
   4   8  19      242.02      319.40     59.69 o 
   5   8  19      423.47      470.00     71.66 o 
   6   8  19        1.41       21.84     51.85 o 
   7   8  19       15.46       -3.23     58.03 o 
   1   9  19      357.29      282.91     68.48 o 
   2   9  19        3.17      -43.48     36.97 o 
   3   9  19        4.05      -29.62     38.65 o 
   4   9  19       56.64        9.17     42.60 o 
   5   9  19     1066.82      968.97    115.45 o 
   6   9  19      122.01      131.96     56.80 o 
   0  10  19       35.97       33.16     56.89 o 
   1  10  19        3.75       47.31     50.62 o 
   2  10  19       18.15       -9.37     44.80 o 
   3  10  19      161.36      110.81     54.72 o 
   4  10  19       22.91       36.23     50.91 o 
   5  10  19       43.09       43.52     70.33 o 
   6  10  19      144.60      108.48     57.81 o 
   1  11  19     1494.91     1859.01    143.59 o 
   2  11  19       56.85       24.17     56.19 o 
   3  11  19      363.21      353.56    100.67 o 
   4  11  19      299.98      345.70     74.62 o 
   0  12  19       94.98       45.48    118.26 o 
   1  12  19        6.39       35.45     73.12 o 
   2  12  19      103.13       40.76     61.86 o 
   3  12  19      353.58      304.40     73.95 o 
   0   0  20      621.88      589.88     55.67 o 
   1   0  20    19471.21    18628.51    252.30 o 
   2   0  20      267.98      215.12     40.52 o 
   3   0  20    20104.36    20468.30    371.08 o 
   4   0  20     2312.33     2336.90    294.15 o 
   5   0  20       40.72       20.83     39.29 o 
   6   0  20     4270.01     4059.17    316.72 o 
   7   0  20      129.06      190.03    101.89 o 
   8   0  20     1316.86     1340.42    180.05 o 
   9   0  20      293.00      212.43    105.07 o 
   1   1  20     9072.34     9224.52    106.97 o 
   2   1  20      379.43      478.87     30.39 o 
   3   1  20      944.06      940.09     47.72 o 
   4   1  20      251.93      231.19     37.26 o 
   5   1  20     1319.48     1246.21     75.16 o 
   6   1  20        0.18      -20.05     33.88 o 
   7   1  20       64.58      104.03     51.67 o 
   8   1  20        4.90       61.26     51.64 o 
   9   1  20      231.62      191.00     78.25 o 
   0   2  20     3618.12     3578.20     85.83 o 
   1   2  20      239.60      227.60     20.56 o 
   2   2  20     5151.60     5292.29    103.50 o 
   3   2  20     1924.79     1957.83     83.74 o 
   4   2  20       30.03       44.89     27.82 o 
   5   2  20        7.38       50.73     35.08 o 
   6   2  20       15.18        6.69     37.29 o 
   7   2  20     1575.75     1497.50    160.23 o 
   8   2  20      343.69      233.76    103.20 o 
   9   2  20       12.50      -21.46     65.62 o 
   1   3  20     6634.03     6305.39    133.06 o 
   2   3  20     6715.31     6606.67    130.53 o 
   3   3  20      850.53      841.07     52.17 o 
   4   3  20       20.12       17.33     29.20 o 
   5   3  20     2602.43     2568.11    122.41 o 
   6   3  20      279.53       96.16     45.35 o 
   7   3  20     1360.24     1198.53    113.35 o 
   8   3  20      297.66      278.40     72.64 o 
   9   3  20       42.75       -6.02     60.73 o 
   0   4  20     4465.49     4302.91    117.76 o 
   1   4  20      561.09      531.39     37.59 o 
   2   4  20       80.75       96.04     26.15 o 
   3   4  20       11.78       -2.86     24.71 o 
   4   4  20     1228.79     1293.88     76.90 o 
   5   4  20     2871.43     3052.23    161.13 o 
   6   4  20       34.87       34.81     40.04 o 
   7   4  20       13.74       59.85     51.24 o 
   8   4  20        3.10      -47.07     52.84 o 
   9   4  20       82.22       51.78     61.50 o 
   1   5  20       39.19       39.44     22.08 o 
   2   5  20     3706.83     3674.66    125.30 o 
   3   5  20     2210.60     2023.04     93.91 o 
   4   5  20     1614.22     1719.56     90.01 o 
   5   5  20     3268.42     2954.36    136.07 o 
   6   5  20      144.06      107.08     50.51 o 
   7   5  20       52.99       80.07     53.60 o 
   8   5  20       40.32       36.87     60.55 o 
   0   6  20        2.38        2.23     31.95 o 
   1   6  20        0.56       16.06     24.37 o 
   2   6  20      474.46      451.92     51.11 o 
   3   6  20      924.15     1028.81     90.32 o 
   4   6  20      176.39       89.50     39.11 o 
   5   6  20      949.03     1089.15     81.96 o 
   6   6  20       91.80       14.60     45.90 o 
   7   6  20       80.19       72.66     56.44 o 
   8   6  20       75.92      124.29     61.75 o 
   1   7  20      986.43     1150.57     88.17 o 
   2   7  20     1308.56     1375.85     86.36 o 
   3   7  20      224.34      216.07     44.93 o 
   4   7  20     1380.51     1226.88     89.32 o 
   5   7  20      358.13      361.57     62.67 o 
   6   7  20       86.10      -25.66     54.44 o 
   7   7  20        1.68       51.14     63.51 o 
   8   7  20       40.31       -5.96     51.66 o 
   0   8  20     4412.15     4455.94    190.24 o 
   1   8  20      275.85      228.72     45.12 o 
   2   8  20      173.61      206.94     45.36 o 
   3   8  20      321.17      290.08     50.33 o 
   4   8  20      520.43      489.83     69.54 o 
   5   8  20      429.77      390.01     81.26 o 
   6   8  20      438.32      494.55     87.52 o 
   7   8  20        9.65       12.03     56.95 o 
   1   9  20       50.89       58.63     39.23 o 
   2   9  20       42.63       24.33     38.69 o 
   3   9  20      437.99      404.43     68.55 o 
   4   9  20        0.52       18.18     42.94 o 
   5   9  20      544.71      445.78     82.79 o 
   6   9  20       47.28        4.59     56.12 o 
   0  10  20     1627.74     1806.62    561.74 o 
   1  10  20       24.08      -33.57     44.08 o 
   2  10  20       72.24       64.78     47.64 o 
   3  10  20      782.54      785.46    105.47 o 
   4  10  20       24.49       -0.78     48.88 o 
   5  10  20      357.97      375.81     74.51 o 
   1  11  20        0.34      -26.01     53.97 o 
   2  11  20      543.29      426.09     79.82 o 
   3  11  20      300.37      467.84     80.30 o 
   4  11  20      101.49       80.79     58.08 o 
   0  12  20       98.33       10.92    117.35 o 
   1  12  20     1420.48     1815.40    220.92 o 
   2  12  20       33.13       -8.31     59.37 o 
   1   1  21      481.79      482.88     26.10 o 
   2   1  21     4884.14     4820.83     91.85 o 
   3   1  21       80.20       43.78     23.94 o 
   4   1  21     3098.99     3103.20     99.36 o 
   5   1  21      254.95      159.28     37.94 o 
   6   1  21      569.03      570.68     73.47 o 
   7   1  21      938.42     1023.71    170.96 o 
   8   1  21      673.81      523.20     84.00 o 
   9   1  21        0.28      -42.83     57.49 o 
   0   2  21       68.56       76.53     22.49 o 
   1   2  21     6831.18     6874.65    112.38 o 
   2   2  21       77.64       93.35     23.08 o 
   3   2  21      190.13      161.70     31.72 o 
   4   2  21    10466.77    10156.13    197.98 o 
   5   2  21      137.51      118.11     38.58 o 
   6   2  21      226.00      196.88     54.56 o 
   7   2  21       63.79       43.28     46.64 o 
   8   2  21      288.21      187.88     79.43 o 
   9   2  21      153.44      175.07    113.10 o 
   1   3  21      149.81      135.44     21.55 o 
   2   3  21    10687.42    10500.16    212.19 o 
   3   3  21     3777.60     3587.41     97.61 o 
   4   3  21     2712.75     2606.19    126.09 o 
   5   3  21        2.40        6.76     31.17 o 
   6   3  21      536.66      591.78     78.84 o 
   7   3  21      149.58      137.65     58.38 o 
   8   3  21       11.15       50.12     55.39 o 
   9   3  21      511.74      553.95    108.85 o 
   0   4  21    17259.46    16759.98    279.45 o 
   1   4  21     1597.07     1527.22     64.28 o 
   2   4  21     3996.69     4071.50    101.58 o 
   3   4  21       32.30        7.25     25.48 o 
   4   4  21     1440.15     1385.61     92.35 o 
   5   4  21        2.83       22.44     34.12 o 
   6   4  21     1555.85     1601.85    111.01 o 
   7   4  21      438.24      325.18     71.97 o 
   8   4  21      436.73      409.66     81.27 o 
   9   4  21       47.01      -30.35     55.52 o 
   1   5  21      445.49      452.51     40.62 o 
   2   5  21     2012.48     2016.13     91.11 o 
   3   5  21     2128.73     2358.99    105.62 o 
   4   5  21       34.71       32.03     30.27 o 
   5   5  21      888.79      874.09     82.37 o 
   6   5  21        0.51       30.03     40.98 o 
   7   5  21      318.15      188.37     63.23 o 
   8   5  21      237.19      116.86     63.52 o 
   0   6  21    17666.51    18534.48    472.71 o 
   1   6  21     2134.02     2137.83     96.54 o 
   2   6  21     1871.62     1954.40     94.87 o 
   3   6  21        0.11       44.83     31.99 o 
   4   6  21       49.84       -0.56     32.95 o 
   5   6  21       73.64      102.36     43.16 o 
   6   6  21     1712.28     1393.11    123.22 o 
   7   6  21      452.12      401.44    147.72 o 
   8   6  21      379.36      452.94     92.59 o 
   1   7  21        9.42      -13.14     29.24 o 
   2   7  21     1921.44     2103.45    105.03 o 
   3   7  21      273.45      263.28     47.40 o 
   4   7  21     3208.18     3282.49    130.86 o 
   5   7  21      249.93      290.62     56.64 o 
   6   7  21      179.79      273.74     72.48 o 
   7   7  21       32.83      -38.36     57.17 o 
   0   8  21      191.88      210.41    110.36 o 
   1   8  21      696.94      682.71     83.74 o 
   2   8  21      118.60       85.20     37.67 o 
   3   8  21       83.77       34.26     37.14 o 
   4   8  21      538.63      629.46     82.15 o 
   5   8  21       76.57       72.01     49.43 o 
   6   8  21      829.84      710.26    142.99 o 
   7   8  21       64.07       41.98     54.14 o 
   1   9  21        7.61      -21.96     33.66 o 
   2   9  21     3572.81     4178.51    237.72 o 
   3   9  21      645.00      590.47     76.28 o 
   4   9  21     1175.50     1320.33    111.30 o 
   5   9  21        0.33       37.60     48.15 o 
   6   9  21      215.67      263.67     79.24 o 
   0  10  21      192.67      163.73     84.15 o 
   1  10  21       21.01       18.28     46.04 o 
   2  10  21       59.05       32.77     48.34 o 
   3  10  21       45.78       74.84     52.22 o 
   4  10  21      188.69      174.09     60.03 o 
   5  10  21       81.40       61.89     56.23 o 
   1  11  21        5.44       -5.61     53.43 o 
   2  11  21      404.51      420.90     77.69 o 
   3  11  21       35.89        4.30     51.95 o 
   4  11  21      241.02      257.73     67.52 o 
   0  12  21      485.53      846.01    229.24 o 
   1  12  21       33.76      -24.33     80.43 o 
   2  12  21       83.46       39.22     67.70 o 
   0   0  22     1434.20     1616.94    126.18 o 
   1   0  22     1025.56     1089.35     53.36 o 
   2   0  22     4899.50     4712.48    118.41 o 
   3   0  22     7718.93     7789.79    199.82 o 
   4   0  22      828.83      864.40     94.28 o 
   5   0  22     5680.73     5984.29    356.87 o 
   6   0  22     1245.24     1279.09    122.60 o 
   7   0  22        7.64       -4.29     61.13 o 
   8   0  22      411.82      318.56    211.96 o 
   9   0  22      803.95      706.66    177.84 o 
   1   1  22     1565.01     1699.01     51.95 o 
   2   1  22      531.63      611.86     38.75 o 
   3   1  22     2951.92     2838.06    107.34 o 
   4   1  22        0.81       19.36     24.99 o 
   5   1  22        0.27      -17.38     25.87 o 
   6   1  22        5.10        7.31     37.94 o 
   7   1  22      539.32      493.19    111.25 o 
   8   1  22        6.50       50.15     64.48 o 
   9   1  22       50.43       46.55     56.65 o 
   0   2  22      363.90      303.88     35.60 o 
   1   2  22     6504.18     6513.69    102.22 o 
   2   2  22     5040.88     4848.53    138.58 o 
   3   2  22     2168.95     2183.52     74.14 o 
   4   2  22      258.92      241.99     41.56 o 
   5   2  22      463.03      477.36     61.03 o 
   6   2  22     3550.31     3820.05    176.71 o 
   7   2  22      178.83       92.18     53.13 o 
   8   2  22      958.93      871.89    104.07 o 
   9   2  22      495.13      543.63    258.46 o 
   1   3  22     8288.96     8188.48    199.08 o 
   2   3  22     1216.53     1280.12     59.38 o 
   3   3  22       74.80       59.58     25.40 o 
   4   3  22      370.19      409.99     56.64 o 
   5   3  22      967.96      954.31     93.51 o 
   6   3  22      604.35      565.87     72.95 o 
   7   3  22       59.73       28.39     49.52 o 
   8   3  22       84.13      142.66     61.96 o 
   9   3  22      141.53      139.05     61.12 o 
   0   4  22     2350.28     2568.35     96.70 o 
   1   4  22      420.87      476.46     34.64 o 
   2   4  22      113.93       96.74     27.29 o 
   3   4  22        8.74       27.25     32.47 o 
   4   4  22      766.83      758.75     71.16 o 
   5   4  22       77.97       47.34     37.99 o 
   6   4  22      155.31       98.40     43.44 o 
   7   4  22      582.59      528.94    102.28 o 
   8   4  22      412.98      252.87    146.67 o 
   1   5  22      112.09       81.86     26.94 o 
   2   5  22     4662.70     4836.18    155.14 o 
   3   5  22     1971.45     1861.81     92.22 o 
   4   5  22     4683.49     5087.38    144.79 o 
   5   5  22     2218.21     2210.39    124.22 o 
   6   5  22     1082.17     1201.92    102.36 o 
   7   5  22      534.94      382.96     79.40 o 
   8   5  22       54.77      113.39     66.94 o 
   0   6  22        2.38      -10.74     33.64 o 
   1   6  22       36.21       27.00     29.60 o 
   2   6  22       97.03       90.19     33.66 o 
   3   6  22       23.88        0.24     28.82 o 
   4   6  22       89.85       52.20     34.09 o 
   5   6  22      313.29      219.98     54.47 o 
   6   6  22      371.51      326.32    114.42 o 
   7   6  22       24.91       51.34     59.48 o 
   8   6  22       17.59        6.05     58.87 o 
   1   7  22     1040.11     1003.49     76.05 o 
   2   7  22     1294.57     1347.40     98.20 o 
   3   7  22       14.18       23.45     32.19 o 
   4   7  22     1121.09     1261.75     88.13 o 
   5   7  22     1485.46     1225.97    117.30 o 
   6   7  22      257.34      278.14     74.55 o 
   7   7  22        0.59      -34.09     57.13 o 
   0   8  22     3722.53     4204.21    190.72 o 
   1   8  22       12.44       29.56     34.35 o 
   2   8  22      640.11      794.96     71.75 o 
   3   8  22        9.77       -1.36     34.43 o 
   4   8  22      121.12      127.99     49.35 o 
   5   8  22        4.47        8.21     44.43 o 
   6   8  22      750.98      732.77    129.99 o 
   7   8  22      536.86      450.05    153.76 o 
   1   9  22     2158.01     2152.88    115.40 o 
   2   9  22      116.28       94.75     44.11 o 
   3   9  22      323.76      301.85     90.08 o 
   4   9  22       60.90       84.16     60.36 o 
   5   9  22      235.74      158.89     60.58 o 
   6   9  22       31.48      -18.68     54.66 o 
   0  10  22      375.86      264.13     95.32 o 
   1  10  22     1697.16     1802.61    155.87 o 
   2  10  22      316.25      211.00     62.46 o 
   3  10  22      474.82      322.44     69.59 o 
   4  10  22        1.03        4.74     52.16 o 
   5  10  22       32.51       17.11     49.18 o 
   1  11  22        1.01       28.20     63.35 o 
   2  11  22       88.99      117.77     73.45 o 
   3  11  22      185.31      244.26     69.28 o 
   4  11  22      154.23      180.91     63.28 o 
   0  12  22       59.46      -23.65    129.18 o 
   1  12  22       14.25      -71.95     84.83 o 
   1   1  23     4225.36     4352.62     76.17 o 
   2   1  23      393.02      366.04     31.32 o 
   3   1  23     5403.14     5515.56    121.68 o 
   4   1  23     3456.29     3623.07    166.92 o 
   5   1  23      122.13      132.67     36.97 o 
   6   1  23      732.95      703.49     81.90 o 
   7   1  23     2339.30     2557.84    143.93 o 
   8   1  23      241.74      148.18     59.80 o 
   9   1  23      238.62      148.29     70.81 o 
   0   2  23     5033.72     4809.04    117.97 o 
   1   2  23      426.42      424.73     30.29 o 
   2   2  23      606.64      571.01     42.45 o 
   3   2  23     5125.82     5073.62    120.82 o 
   4   2  23     1351.49     1356.65     80.58 o 
   5   2  23     3436.15     3295.10    167.27 o 
   6   2  23       91.70       32.76     44.04 o 
   7   2  23       45.96       46.58     51.83 o 
   8   2  23       50.84      -13.87     51.25 o 
   9   2  23        2.43        2.28     67.66 o 
   1   3  23     1892.20     1858.19     61.68 o 
   2   3  23      939.14     1099.68     57.90 o 
   3   3  23        2.31        2.21     24.21 o 
   4   3  23        3.67       22.84     29.88 o 
   5   3  23      137.42      165.13     49.44 o 
   6   3  23      357.94      475.44     67.65 o 
   7   3  23       71.23       28.18     48.01 o 
   8   3  23      341.33      281.53     75.15 o 
   9   3  23      330.89      293.56     95.85 o 
   0   4  23      295.57      318.07     51.25 o 
   1   4  23     1895.55     1848.42     66.90 o 
   2   4  23     2046.43     2221.41     83.25 o 
   3   4  23      508.96      375.94     52.55 o 
   4   4  23       28.03       16.70     32.64 o 
   5   4  23     2326.03     2371.06    125.61 o 
   6   4  23     1281.09     1177.59    100.26 o 
   7   4  23       94.67       94.62     57.69 o 
   8   4  23       91.36      -10.03     58.68 o 
   1   5  23      661.67      579.82     46.50 o 
   2   5  23      844.16      721.47     61.71 o 
   3   5  23      214.03      238.84     42.58 o 
   4   5  23      177.57      206.23     47.57 o 
   5   5  23      245.11      217.24     57.29 o 
   6   5  23       82.47       47.87     46.04 o 
   7   5  23       20.49       24.01     51.18 o 
   8   5  23       40.45       72.96     61.01 o 
   0   6  23     1937.03     1968.18    129.84 o 
   1   6  23     3826.53     3874.93    128.69 o 
   2   6  23      143.31       35.30     32.16 o 
   3   6  23     1237.38     1155.17     80.86 o 
   4   6  23      425.92      539.28     61.73 o 
   5   6  23     2480.71     2742.33    142.10 o 
   6   6  23      535.42      416.32     82.04 o 
   7   6  23      283.88      208.55     72.91 o 
   8   6  23       55.84       -3.48     51.30 o 
   1   7  23        3.57       -0.28     29.70 o 
   2   7  23      344.39      417.44     56.74 o 
   3   7  23       55.24       60.61     37.89 o 
   4   7  23       84.90       29.77     37.36 o 
   5   7  23      874.01      859.22     99.28 o 
   6   7  23      148.65      141.22     62.84 o 
   7   7  23      327.10      220.49     75.56 o 
   0   8  23       10.00        9.70     96.88 o 
   1   8  23      304.11      253.73     49.29 o 
   2   8  23     1542.09     1433.66     94.69 o 
   3   8  23      149.89      113.77     43.34 o 
   4   8  23      471.70      522.60     82.83 o 
   5   8  23      451.74      523.82     87.69 o 
   6   8  23      467.25      367.23     88.24 o 
   7   8  23      285.63      205.20     71.69 o 
   1   9  23      802.40      911.43     80.73 o 
   2   9  23        9.09       44.96     41.81 o 
   3   9  23       50.88       15.27     43.33 o 
   4   9  23      120.28       80.75     51.28 o 
   5   9  23      650.19      597.61    116.55 o 
   6   9  23        4.87      -43.94     52.32 o 
   0  10  23      141.49      303.88    103.27 o 
   1  10  23        0.06        5.04     44.48 o 
   2  10  23       22.20        6.38     46.82 o 
   3  10  23        0.06       10.49     49.52 o 
   4  10  23      467.10      428.79     78.47 o 
   5  10  23      173.45      105.82     63.34 o 
   1  11  23      904.24     1166.46    141.94 o 
   2  11  23      173.43      209.75     66.64 o 
   3  11  23      443.85      345.32     85.20 o 
   0  12  23      124.08      121.90    140.09 o 
   1  12  23       37.25       85.69     98.06 o 
   0   0  24     5583.45     5495.08    166.49 o 
   1   0  24       17.76       14.63     22.16 o 
   2   0  24       57.37       20.83     29.24 o 
   3   0  24     2859.01     2881.12    127.33 o 
   4   0  24      162.70       93.32     42.67 o 
   5   0  24     2313.37     1929.22    140.15 o 
   6   0  24     1241.79     1132.54    118.88 o 
   7   0  24     2765.23     2955.25    261.08 o 
   8   0  24       18.81        5.59     80.40 o 
   9   0  24      362.20      459.16    120.24 o 
   1   1  24      354.63      403.49     31.23 o 
   2   1  24     4117.55     4141.85     89.60 o 
   3   1  24      271.83      266.10     34.52 o 
   4   1  24      286.71      244.54     36.16 o 
   5   1  24      369.51      271.17     46.68 o 
   6   1  24       35.27       23.12     41.78 o 
   7   1  24      399.40      319.25     68.28 o 
   8   1  24      328.62      338.82     80.03 o 
   9   1  24       26.88       48.55     59.89 o 
   0   2  24      714.52      790.97     50.58 o 
   1   2  24     2960.38     2889.30     65.04 o 
   2   2  24       82.28       93.65     25.90 o 
   3   2  24     1921.03     1925.98     83.21 o 
   4   2  24       14.31       47.05     29.75 o 
   5   2  24      351.50      419.61     60.48 o 
   6   2  24      670.36      596.38     81.48 o 
   7   2  24      462.23      430.56     80.27 o 
   8   2  24       10.03       48.02     56.36 o 
   9   2  24      226.19      103.71     72.87 o 
   1   3  24     1486.86     1428.87     60.04 o 
   2   3  24     1211.04     1234.74     61.66 o 
   3   3  24      280.37      255.75     62.40 o 
   4   3  24        3.58      -25.02     28.91 o 
   5   3  24      963.85     1038.74     88.14 o 
   6   3  24       41.58       -2.64     39.20 o 
   7   3  24     1858.98     1831.36    223.08 o 
   8   3  24      578.06      762.98    102.50 o 
   0   4  24       31.88       59.40     32.07 o 
   1   4  24      129.38      104.20     26.10 o 
   2   4  24      353.89      482.62     77.98 o 
   3   4  24      879.44      856.32     65.58 o 
   4   4  24     1633.30     1650.88    115.15 o 
   5   4  24      475.38      546.39     66.74 o 
   6   4  24       13.94       -7.02     39.68 o 
   7   4  24      153.31      114.40     64.30 o 
   8   4  24       11.69       -7.99     57.20 o 
   1   5  24     3888.60     3876.12    101.39 o 
   2   5  24     2073.32     1938.47     93.86 o 
   3   5  24     1506.54     1494.66     87.98 o 
   4   5  24     1497.79     1500.99    104.24 o 
   5   5  24      242.74      226.12     55.54 o 
   6   5  24      399.82      381.39     66.01 o 
   7   5  24     1394.09     1571.61    164.26 o 
   8   5  24       69.57       99.71     63.75 o 
   0   6  24       18.19       -5.29     37.11 o 
   1   6  24      259.89      195.19     41.97 o 
   2   6  24       79.88       66.55     34.70 o 
   3   6  24     1341.31     1309.22     87.58 o 
   4   6  24      143.95      119.83     41.37 o 
   5   6  24      175.36      167.06     63.37 o 
   6   6  24        4.89      -37.52     47.17 o 
   7   6  24        6.62        6.98     53.16 o 
   1   7  24      367.56      215.83     62.38 o 
   2   7  24     1284.51     1464.74    120.87 o 
   3   7  24      991.11     1116.45     84.00 o 
   4   7  24     1058.40     1083.28     86.61 o 
   5   7  24      762.85      830.87    145.75 o 
   6   7  24       64.27       81.56     62.41 o 
   7   7  24      325.11      202.12     75.45 o 
   0   8  24        0.27      103.26     78.64 o 
   1   8  24      193.52      194.68     47.74 o 
   2   8  24      998.88     1026.04     82.66 o 
   3   8  24     1700.51     1977.19    112.61 o 
   4   8  24     1329.91     1343.20    109.95 o 
   5   8  24      511.81      268.02     75.63 o 
   6   8  24       19.11       35.98     60.88 o 
   1   9  24       45.54      105.87     45.39 o 
   2   9  24      101.18       68.00     43.96 o 
   3   9  24      251.55      236.11     61.31 o 
   4   9  24      258.09      215.13     60.36 o 
   5   9  24        4.13       21.09     57.33 o 
   6   9  24       27.73        7.72     57.64 o 
   0  10  24       79.96       53.59     81.69 o 
   1  10  24      724.68      700.07     94.11 o 
   2  10  24       40.42      116.74     55.18 o 
   3  10  24      484.83      373.56     74.83 o 
   4  10  24        0.10        6.26     50.40 o 
   5  10  24        2.06      -67.02     44.68 o 
   1  11  24      473.77      555.61    107.41 o 
   2  11  24      416.38      212.39     77.64 o 
   3  11  24       17.97       64.13     56.63 o 
   1   1  25     4158.22     4200.45     98.42 o 
   2   1  25      326.02      282.46     38.38 o 
   3   1  25     1190.49     1200.24     60.94 o 
   4   1  25      921.45      866.32     88.23 o 
   5   1  25     2958.39     2890.60    104.11 o 
   6   1  25      301.41      176.94     44.59 o 
   7   1  25      820.91     1082.59    146.82 o 
   8   1  25      757.50      644.79     97.92 o 
   9   1  25        4.59      -42.37     61.60 o 
   0   2  25     1032.60     1156.03     70.55 o 
   1   2  25     2660.50     2537.62     79.20 o 
   2   2  25     1948.95     2142.58     76.03 o 
   3   2  25      585.40      591.22    100.69 o 
   4   2  25      599.00      599.89     58.87 o 
   5   2  25      224.12      146.83     43.56 o 
   6   2  25      231.53      201.06     61.89 o 
   7   2  25      441.29      396.32     83.68 o 
   8   2  25       64.98       53.60     62.18 o 
   1   3  25     8690.44     8776.70    148.09 o 
   2   3  25      561.39      599.95     67.82 o 
   3   3  25       31.25      -17.28     26.93 o 
   4   3  25      258.29      198.14     46.43 o 
   5   3  25       53.73       52.97     39.12 o 
   6   3  25        0.40       32.48     40.51 o 
   7   3  25       21.22      -23.06     49.59 o 
   8   3  25       65.25       32.76     57.62 o 
   0   4  25     5147.73     5428.22    145.18 o 
   1   4  25     6319.84     6373.41    121.14 o 
   2   4  25      220.69      169.69     33.80 o 
   3   4  25     1120.45     1228.92     78.54 o 
   4   4  25      839.30      742.04     75.26 o 
   5   4  25        6.89        7.75     36.12 o 
   6   4  25       48.52       20.04     44.21 o 
   7   4  25        6.08       28.86     54.64 o 
   8   4  25      501.92      409.32    151.39 o 
   1   5  25        8.09        5.35     25.95 o 
   2   5  25     1512.86     1493.98    121.30 o 
   3   5  25      408.15      426.45     52.08 o 
   4   5  25      614.38      606.20     69.10 o 
   5   5  25       21.63        8.34     41.01 o 
   6   5  25       98.91       32.19     43.61 o 
   7   5  25       37.65       46.31     59.29 o 
   8   5  25        7.31       -2.28     52.65 o 
   0   6  25       91.71      108.18     51.68 o 
   1   6  25      151.79      104.77     35.54 o 
   2   6  25        2.39      -41.21     27.47 o 
   3   6  25    10098.87    10187.83    229.38 o 
   4   6  25       46.52       50.09     41.96 o 
   5   6  25      891.87      842.72     87.45 o 
   6   6  25      896.67      932.49    109.76 o 
   7   6  25       77.51       74.03     65.42 o 
   1   7  25      790.55      862.29     73.66 o 
   2   7  25        7.71      -11.32     33.13 o 
   3   7  25      273.75      285.51     69.77 o 
   4   7  25     1118.38     1036.91     85.87 o 
   5   7  25       80.96       78.61     55.95 o 
   6   7  25        0.42      -22.25     55.80 o 
   7   7  25       25.06        5.84     50.58 o 
   0   8  25      867.18      669.72    154.19 o 
   1   8  25      899.01      819.12     75.84 o 
   2   8  25       14.67       39.99     38.56 o 
   3   8  25      328.00      301.64     57.69 o 
   4   8  25       73.41       46.65     44.76 o 
   5   8  25      181.04      192.34     81.67 o 
   6   8  25       39.10        1.66     58.54 o 
   1   9  25     4031.90     4515.53    317.68 o 
   2   9  25     1303.09     1474.70    137.86 o 
   3   9  25       10.66       -4.80     45.17 o 
   4   9  25      120.93      203.67     59.24 o 
   5   9  25      103.15       59.92     64.03 o 
   0  10  25        0.43        9.49     81.35 o 
   1  10  25      163.44       87.52     63.36 o 
   2  10  25       65.55       16.62     52.82 o 
   3  10  25       92.11       58.14     55.45 o 
   4  10  25       14.34       46.75     55.03 o 
   1  11  25      133.94      131.08     75.76 o 
   2  11  25       53.29       39.25     57.58 o 
   3  11  25      251.70      164.87     69.46 o 
   0   0  26    13972.56    13912.27    311.65 o 
   1   0  26      265.48      320.78     84.20 o 
   2   0  26     8541.86     8732.65    217.26 o 
   3   0  26       42.98       87.54     45.36 o 
   4   0  26      330.48      301.96     57.12 o 
   5   0  26      695.99      667.39     80.08 o 
   6   0  26     1833.33     2310.16    240.47 o 
   7   0  26      726.90      854.54    235.16 o 
   8   0  26       15.49        3.19     76.87 o 
   1   1  26        0.30       51.64     18.35 o 
   2   1  26       63.85       46.06     23.90 o 
   3   1  26      403.19      418.02     43.64 o 
   4   1  26     3838.73     4032.13    107.22 o 
   5   1  26      114.65       68.31     31.65 o 
   6   1  26      209.80      123.96     54.20 o 
   7   1  26       27.54       32.06     47.14 o 
   8   1  26       51.48       16.71     54.72 o 
   0   2  26    11740.81    11810.13    223.90 o 
   1   2  26      156.82      144.59     24.46 o 
   2   2  26      655.75      728.62     46.92 o 
   3   2  26       54.61      103.61     30.98 o 
   4   2  26     4970.44     5245.29    143.99 o 
   5   2  26       91.65       36.91     55.35 o 
   6   2  26      113.08        8.78     39.70 o 
   7   2  26       44.60      126.99     56.13 o 
   8   2  26      629.21      706.26     92.91 o 
   1   3  26      162.82      132.48     28.57 o 
   2   3  26     8368.25     8699.93    163.91 o 
   3   3  26       34.01       74.35     32.50 o 
   4   3  26     1427.44     1424.46    134.19 o 
   5   3  26      408.39      402.51     61.22 o 
   6   3  26      357.05      299.91     57.92 o 
   7   3  26      270.13      323.04     77.56 o 
   8   3  26       29.71        5.78     59.55 o 
   0   4  26      583.17      607.64     79.87 o 
   1   4  26        1.20       26.44     23.92 o 
   2   4  26      644.85      759.50     62.79 o 
   3   4  26      989.59     1006.18    101.44 o 
   4   4  26       51.40        6.42     36.12 o 
   5   4  26        5.75        1.17     38.36 o 
   6   4  26      283.84      302.01     61.50 o 
   7   4  26      110.43      113.53     66.32 o 
   8   4  26        0.24      -79.76     53.17 o 
   1   5  26       54.65       57.84     31.66 o 
   2   5  26     3910.88     4071.55    167.27 o 
   3   5  26     1507.22     1513.70     90.55 o 
   4   5  26     2293.24     2553.94    132.69 o 
   5   5  26        6.76      -25.09     40.60 o 
   6   5  26        1.46      -32.59     43.90 o 
   7   5  26      224.90      157.55     68.76 o 
   8   5  26      461.84      347.86     82.58 o 
   0   6  26      704.87      784.21    102.60 o 
   1   6  26       12.10       46.69     34.22 o 
   2   6  26      545.16      500.48     56.90 o 
   3   6  26       43.42       -5.08     33.08 o 
   4   6  26       17.81      -14.13     36.40 o 
   5   6  26       54.36       54.41     46.38 o 
   6   6  26       45.84       63.32     55.02 o 
   7   6  26       38.09       29.96     59.05 o 
   1   7  26        9.08       -4.52     33.20 o 
   2   7  26      617.72      552.75     61.84 o 
   3   7  26     1461.09     1379.98    106.11 o 
   4   7  26      944.14      904.87     90.96 o 
   5   7  26        0.55       12.28     52.18 o 
   6   7  26      165.23      178.03     72.87 o 
   7   7  26      101.42      115.30     61.74 o 
   0   8  26      670.85      624.50    121.34 o 
   1   8  26        5.62      -14.05     38.14 o 
   2   8  26        3.35       -1.56     37.83 o 
   3   8  26      829.52      803.34    108.28 o 
   4   8  26       47.40      -18.10     45.66 o 
   5   8  26       29.52       66.49     56.87 o 
   6   8  26     1703.06     1558.98    177.32 o 
   1   9  26        7.80      -32.18     41.86 o 
   2   9  26      732.55      965.77     86.76 o 
   3   9  26       40.02       57.94     49.84 o 
   4   9  26        6.44       57.24     54.09 o 
   5   9  26        4.46      -46.44     52.96 o 
   0  10  26     3568.22     4646.50    339.77 o 
   1  10  26       56.95        4.62     53.66 o 
   2  10  26      282.09      296.18     66.79 o 
   3  10  26       99.38       80.43     56.98 o 
   4  10  26      388.43      407.91     78.92 o 
   1  11  26      113.06       36.51     71.89 o 
   2  11  26      177.93       84.99    100.43 o 
   1   1  27     2852.03     2958.92     92.50 o 
   2   1  27      844.82      929.14     57.44 o 
   3   1  27      479.62      458.56     44.45 o 
   4   1  27     6053.42     6507.87    143.45 o 
   5   1  27       17.83        1.34     28.25 o 
   6   1  27      521.21      621.09     76.10 o 
   7   1  27       48.75      120.50     50.38 o 
   8   1  27      226.67      278.02     76.72 o 
   0   2  27      463.93      688.25     80.44 o 
   1   2  27       79.24       98.41     26.58 o 
   2   2  27     2088.44     2164.81     81.13 o 
   3   2  27     1032.68      887.10     61.48 o 
   4   2  27       33.16       46.77     34.29 o 
   5   2  27        0.08       14.23     34.93 o 
   6   2  27      473.88      562.08     86.07 o 
   7   2  27        6.73       13.87     54.84 o 
   8   2  27      407.65      329.74     75.93 o 
   1   3  27     1442.37     1386.52     62.71 o 
   2   3  27      180.82      162.51     41.69 o 
   3   3  27        9.01        1.38     26.81 o 
   4   3  27      909.37      971.32     84.92 o 
   5   3  27      386.59      425.94     63.85 o 
   6   3  27        9.67       21.01     44.83 o 
   7   3  27      317.77      276.71     70.73 o 
   8   3  27      195.45      256.00     79.68 o 
   0   4  27    12952.18    13804.73    262.10 o 
   1   4  27      147.96      179.76     33.28 o 
   2   4  27      422.63      313.25     58.65 o 
   3   4  27      742.08      696.84     73.73 o 
   4   4  27       10.32      -24.80     33.58 o 
   5   4  27        1.34       12.92     40.27 o 
   6   4  27      316.27      404.52    101.10 o 
   7   4  27       58.70       83.36     61.06 o 
   8   4  27      870.91     1199.28    225.01 o 
   1   5  27     1200.72     1270.82     96.24 o 
   2   5  27     1225.98     1385.75     85.62 o 
   3   5  27       35.27        5.39     30.69 o 
   4   5  27       27.18       17.36     48.31 o 
   5   5  27       12.48       -2.20     41.66 o 
   6   5  27       22.47       36.15     47.34 o 
   7   5  27       25.88       39.13     62.73 o 
   0   6  27     1426.85     1321.01    178.15 o 
   1   6  27      364.90      397.26     96.38 o 
   2   6  27        2.87      -10.92     31.11 o 
   3   6  27      804.98      735.41     69.28 o 
   4   6  27       73.29       35.56     41.87 o 
   5   6  27       84.34       53.63     53.22 o 
   6   6  27     1728.31     1965.92    231.09 o 
   7   6  27       57.77       11.36     56.59 o 
   1   7  27       83.60      113.26     41.78 o 
   2   7  27        1.96        5.62     35.14 o 
   3   7  27        0.20        6.24     36.76 o 
   4   7  27     2079.17     2021.78    193.81 o 
   5   7  27        1.29      -14.20     59.06 o 
   6   7  27       30.67       16.12     60.35 o 
   0   8  27      599.36      626.43    124.72 o 
   1   8  27      355.62      446.96     66.62 o 
   2   8  27       78.73       93.24     43.90 o 
   3   8  27      398.19      278.14     56.09 o 
   4   8  27       35.72       51.37     58.09 o 
   5   8  27      261.32      214.71     72.31 o 
   6   8  27        0.99       -9.74     47.75 o 
   1   9  27      440.49      523.03     77.10 o 
   2   9  27      343.57      398.64     64.54 o 
   3   9  27      214.97      187.47     61.24 o 
   4   9  27       17.25       15.98     51.28 o 
   5   9  27      184.52      173.52     67.45 o 
   0  10  27        5.99      -31.66     78.19 o 
   1  10  27        0.96       -9.28     57.09 o 
   2  10  27        1.54       89.38     62.28 o 
   3  10  27       37.68       -3.71     51.30 o 
   4  10  27      383.37      527.07     86.17 o 
   1  11  27      203.57       94.32     80.69 o 
   2  11  27      300.87      291.78    127.50 o 
   0   0  28     1622.56     1629.70    134.49 o 
   1   0  28      831.50      800.27     63.98 o 
   2   0  28     2248.94     2413.77    229.12 o 
   3   0  28       28.20      -43.73     29.15 o 
   4   0  28     1915.00     1918.88    173.58 o 
   5   0  28      756.21      778.83    100.45 o 
   6   0  28     4374.36     4812.28    421.19 o 
   7   0  28      511.75      515.32    121.32 o 
   8   0  28       92.79       -3.54    147.83 o 
   1   1  28        7.60       45.21     24.03 o 
   2   1  28       35.24       38.45     24.75 o 
   3   1  28        4.25      -28.95     22.22 o 
   4   1  28     3955.96     4163.43    119.27 o 
   5   1  28       48.39       58.84     36.57 o 
   6   1  28        0.63        0.94     38.12 o 
   7   1  28       45.23       25.00     57.08 o 
   8   1  28       36.60       -1.64     56.75 o 
   0   2  28      101.29      113.59     35.48 o 
   1   2  28        1.94      -14.13     20.85 o 
   2   2  28       35.86       41.22     26.38 o 
   3   2  28      161.99      189.10     35.38 o 
   4   2  28      311.54      375.25     68.00 o 
   5   2  28     2029.62     2100.42    125.74 o 
   6   2  28      216.71       91.39     48.20 o 
   7   2  28      112.22      132.39     54.85 o 
   8   2  28      673.60      679.86    128.41 o 
   1   3  28      105.15      141.70     28.36 o 
   2   3  28     1715.99     1773.06     76.85 o 
   3   3  28      345.64      193.10     57.70 o 
   4   3  28       61.77       59.38     37.61 o 
   5   3  28      644.45      662.83     76.39 o 
   6   3  28       16.38        2.55     42.01 o 
   7   3  28      331.40      483.38     86.53 o 
   8   3  28        0.95       85.30     63.65 o 
   0   4  28     2301.88     2608.21    212.81 o 
   1   4  28       14.05       -1.61     22.96 o 
   2   4  28      125.73       84.20     32.17 o 
   3   4  28      736.10      628.80     71.24 o 
   4   4  28        0.05       41.50     39.47 o 
   5   4  28     1090.16     1336.32    117.17 o 
   6   4  28        9.54      -19.22     43.01 o 
   7   4  28      150.56      268.86     79.04 o 
   8   4  28      148.96      158.77     74.50 o 
   1   5  28     3070.63     3162.67    147.25 o 
   2   5  28       13.96       34.46     31.22 o 
   3   5  28      202.12      176.58     82.88 o 
   4   5  28      567.49      661.92     76.97 o 
   5   5  28       48.02        1.10     40.98 o 
   6   5  28        7.80      -10.27     48.75 o 
   7   5  28      326.10      254.60     79.91 o 
   0   6  28        1.48       54.74     52.06 o 
   1   6  28        1.65       29.53     33.21 o 
   2   6  28       36.45       15.43     35.15 o 
   3   6  28      117.57      100.87     39.74 o 
   4   6  28      109.81        7.44     39.47 o 
   5   6  28       22.93      -15.55     43.63 o 
   6   6  28       81.78       40.38     59.00 o 
   7   6  28        0.07       39.71     46.97 o 
   1   7  28     1422.10     1302.90    152.03 o 
   2   7  28      498.13      493.22     62.27 o 
   3   7  28      234.96      160.29     47.02 o 
   4   7  28      519.24      452.75     92.73 o 
   5   7  28        7.76       39.99     54.88 o 
   6   7  28        5.84        4.62     66.44 o 
   0   8  28      199.51       94.95     74.04 o 
   1   8  28       42.59      116.84     51.98 o 
   2   8  28      513.78      467.23     63.30 o 
   3   8  28      579.48      491.91     75.98 o 
   4   8  28        9.36       32.91     51.64 o 
   5   8  28     1167.33     1301.45    134.00 o 
   6   8  28      603.77      434.26     83.88 o 
   1   9  28      141.56      145.45     56.04 o 
   2   9  28       68.77       66.86     47.00 o 
   3   9  28      108.41       91.62     54.99 o 
   4   9  28       55.93      -31.32     52.97 o 
   5   9  28       23.82       14.27     62.17 o 
   0  10  28     1118.23     1193.77    339.32 o 
   1  10  28        8.12       31.90     59.52 o 
   2  10  28       53.29       93.08     64.55 o 
   3  10  28      107.72      110.33     61.60 o 
   1  11  28      411.80      571.56    116.41 o 
   1   1  29      237.22      279.03     36.14 o 
   2   1  29      450.25      424.97     49.77 o 
   3   1  29      178.85      163.46     34.28 o 
   4   1  29       20.76       57.87     29.13 o 
   5   1  29     1388.77     1404.27     95.85 o 
   6   1  29     1020.41     1202.76    103.28 o 
   7   1  29      768.96      667.97     97.21 o 
   8   1  29       69.92       -5.97     59.28 o 
   0   2  29      603.31      632.68     60.26 o 
   1   2  29      111.61      123.30     29.69 o 
   2   2  29       46.61       21.04     25.52 o 
   3   2  29       53.01       16.15     25.21 o 
   4   2  29      627.34      653.17     72.53 o 
   5   2  29      242.85      140.58     43.87 o 
   6   2  29       23.50       36.79     40.96 o 
   7   2  29      265.12      271.34     59.53 o 
   8   2  29       13.03       68.13     60.01 o 
   1   3  29     5679.97     5778.83    149.07 o 
   2   3  29     3005.16     3278.03    111.11 o 
   3   3  29     1753.05     1783.37     99.83 o 
   4   3  29      205.61      223.98     49.67 o 
   5   3  29       79.06      116.33     47.51 o 
   6   3  29      219.90      176.92     55.89 o 
   7   3  29      462.41      247.80     75.72 o 
   8   3  29      242.10      278.20     84.61 o 
   0   4  29     6615.13     6662.98    199.16 o 
   1   4  29      744.41      674.48     49.07 o 
   2   4  29      904.72      974.16     67.89 o 
   3   4  29      982.71      995.51    104.37 o 
   4   4  29      425.76      559.24     69.86 o 
   5   4  29     1503.90     1512.85    114.87 o 
   6   4  29       76.99       71.32     52.77 o 
   7   4  29       20.22       51.85     61.56 o 
   1   5  29      109.27       92.17     34.80 o 
   2   5  29        5.67       -5.87     28.83 o 
   3   5  29        2.00        1.49     37.48 o 
   4   5  29       76.63       89.61     47.19 o 
   5   5  29       49.98       30.02     46.32 o 
   6   5  29       57.09       15.41     52.40 o 
   7   5  29      156.92      199.34     67.18 o 
   0   6  29      640.09      642.00     97.71 o 
   1   6  29       29.17       99.47     38.23 o 
   2   6  29     1930.82     1993.32    108.01 o 
   3   6  29     7086.66     6722.33    200.37 o 
   4   6  29       96.07        8.50     41.79 o 
   5   6  29     2547.68     2961.59    250.57 o 
   6   6  29       85.19      128.43     75.02 o 
   7   6  29       25.42      -36.84     50.53 o 
   1   7  29      642.49      530.63     92.12 o 
   2   7  29        4.05        4.41     35.14 o 
   3   7  29      253.20      228.97     53.29 o 
   4   7  29      555.72      528.36     76.44 o 
   5   7  29      141.20      269.12     75.44 o 
   6   7  29      126.77       89.19     60.44 o 
   0   8  29      477.96      690.34    133.24 o 
   1   8  29       21.51      -24.45     43.25 o 
   2   8  29       66.94       31.00     42.35 o 
   3   8  29       84.30       10.21     42.63 o 
   4   8  29      274.86      151.09     67.58 o 
   5   8  29      117.62       73.91     60.51 o 
   1   9  29     1099.01     1199.03    110.08 o 
   2   9  29      618.24      632.88     83.85 o 
   3   9  29      210.44      164.87     64.26 o 
   4   9  29       60.57       55.45     57.71 o 
   0  10  29      522.89      570.14    133.30 o 
   1  10  29       95.73       65.35     62.64 o 
   2  10  29       47.39       17.54     60.62 o 
   3  10  29      336.16      421.83     85.48 o 
   0   0  30    28828.57    27819.95    674.02 o 
   1   0  30     4433.98     4502.92    151.54 o 
   2   0  30     2857.74     2713.86    146.46 o 
   3   0  30     2293.85     2323.35    130.42 o 
   4   0  30      390.47      252.94     59.99 o 
   5   0  30     5708.16     6247.10    251.71 o 
   6   0  30      262.98      194.91     85.37 o 
   7   0  30       19.79      -97.34     67.54 o 
   8   0  30      979.09     1011.58    173.29 o 
   1   1  30      335.95      387.51     44.91 o 
   2   1  30     1240.68     1276.77     76.89 o 
   3   1  30        4.59      -18.46     25.46 o 
   4   1  30      165.80      110.15     32.31 o 
   5   1  30        0.39        8.49     33.58 o 
   6   1  30      308.89      295.25     61.77 o 
   7   1  30        0.38       29.27     51.70 o 
   8   1  30       40.12       18.94     60.30 o 
   0   2  30      113.29      121.93     65.39 o 
   1   2  30     2140.72     2214.81    101.33 o 
   2   2  30      324.97      333.01     40.99 o 
   3   2  30     1456.71     1643.58     82.06 o 
   4   2  30      180.20      119.28     33.90 o 
   5   2  30       16.59        9.11     33.68 o 
   6   2  30     1173.90     1144.60     86.66 o 
   7   2  30       60.96       -6.07     50.32 o 
   8   2  30       52.84       70.76     61.90 o 
   1   3  30     9753.24    10465.12    183.60 o 
   2   3  30       21.97       44.49     31.56 o 
   3   3  30      343.94      354.73     55.25 o 
   4   3  30     3747.93     3892.65    291.65 o 
   5   3  30       47.70       72.18     46.50 o 
   6   3  30      940.28      805.94     91.70 o 
   7   3  30       41.95       -9.36     59.45 o 
   0   4  30       99.43      125.22     45.21 o 
   1   4  30       10.01        8.33     25.70 o 
   2   4  30      365.89      402.26     52.90 o 
   3   4  30     2655.60     2557.13    132.70 o 
   4   4  30      126.26      148.90     51.58 o 
   5   4  30       28.50      -17.02     45.93 o 
   6   4  30        1.46      -42.04     43.81 o 
   7   4  30        0.19       51.71     61.84 o 
   1   5  30     2160.91     2297.70    107.76 o 
   2   5  30       20.32      -22.57     30.71 o 
   3   5  30      947.40      908.16     91.82 o 
   4   5  30      315.22      438.94    105.48 o 
   5   5  30      503.19      679.85     94.82 o 
   6   5  30        4.00       67.31     56.89 o 
   7   5  30      426.48      334.18     70.95 o 
   0   6  30        6.52      -30.30     50.76 o 
   1   6  30       21.49       23.06     40.92 o 
   2   6  30      141.01      117.18     43.70 o 
   3   6  30       86.30       17.33     42.33 o 
   4   6  30      145.79      130.66     51.18 o 
   5   6  30       15.12       45.88     48.61 o 
   6   6  30       26.10       24.64     55.25 o 
   1   7  30     1876.52     1761.38    121.80 o 
   2   7  30       23.04       23.15     38.72 o 
   3   7  30        0.08        9.19     43.91 o 
   4   7  30       20.82       -9.28     43.68 o 
   5   7  30      387.63      263.73     76.24 o 
   6   7  30       90.82       86.36     79.57 o 
   0   8  30      257.46      198.17     90.37 o 
   1   8  30      114.00       81.34     54.34 o 
   2   8  30       30.29       29.75     43.42 o 
   3   8  30     1063.95     1041.44    120.26 o 
   4   8  30      212.09      127.93     57.83 o 
   5   8  30       38.66       31.95     61.60 o 
   1   9  30      915.15      837.64     95.20 o 
   2   9  30        0.29      -16.12     47.40 o 
   3   9  30       57.07       -4.09     50.16 o 
   4   9  30      800.36      965.97    188.03 o 
   0  10  30       29.18       29.12     80.57 o 
   1  10  30      622.31      643.33    103.68 o 
   2  10  30      506.85      472.03    123.85 o 
   1   1  31     1318.35     1360.23     76.04 o 
   2   1  31     6588.66     6992.24    159.57 o 
   3   1  31     1644.62     1660.17     81.94 o 
   4   1  31     1248.31     1223.62     98.29 o 
   5   1  31       91.27       98.60     42.57 o 
   6   1  31        2.47       54.84     46.56 o 
   7   1  31        7.48        9.71     56.13 o 
   8   1  31       11.27       17.81     60.77 o 
   0   2  31     2090.65     2189.89    141.76 o 
   1   2  31       84.21      182.21     32.82 o 
   2   2  31        3.16       10.07     27.44 o 
   3   2  31      331.16      328.92     43.36 o 
   4   2  31      296.92      267.86     46.03 o 
   5   2  31     1012.90     1144.86     82.72 o 
   6   2  31      227.12      205.14     52.20 o 
   7   2  31       93.31      101.41     59.35 o 
   1   3  31      388.64      424.98     48.50 o 
   2   3  31      241.35      225.83     40.65 o 
   3   3  31     1635.83     1378.59     83.66 o 
   4   3  31      426.97      343.51     67.83 o 
   5   3  31      352.81      261.27     59.12 o 
   6   3  31       41.41        3.33     48.73 o 
   7   3  31       47.35       84.91     69.02 o 
   0   4  31     4007.23     4367.37    170.41 o 
   1   4  31      875.84      954.42     59.82 o 
   2   4  31     2245.33     2570.40    116.93 o 
   3   4  31       14.71       14.49     39.31 o 
   4   4  31      274.32      264.71     59.35 o 
   5   4  31        1.12       43.45     47.06 o 
   6   4  31      894.21     1180.47    115.50 o 
   7   4  31        0.17      -21.98     52.95 o 
   1   5  31      107.54       84.91     38.68 o 
   2   5  31       39.70       23.40     34.59 o 
   3   5  31       65.08       14.00     43.71 o 
   4   5  31       64.74      127.91     50.20 o 
   5   5  31        8.16       -1.08     48.68 o 
   6   5  31       35.74       55.89     55.95 o 
   7   5  31        1.62        7.45     51.19 o 
   0   6  31     8548.04     9586.74    317.94 o 
   1   6  31      939.17      935.59    100.84 o 
   2   6  31       55.87        8.31     37.89 o 
   3   6  31      467.00      384.78     65.47 o 
   4   6  31      515.55      619.46     81.70 o 
   5   6  31       93.99       69.38     53.79 o 
   6   6  31       82.92      199.32     63.54 o 
   1   7  31      419.08      380.81     69.16 o 
   2   7  31     1355.92     1382.76     98.65 o 
   3   7  31       92.45       46.43     71.77 o 
   4   7  31       28.32       -3.95     48.38 o 
   5   7  31      310.83      400.89     76.87 o 
   0   8  31      403.62      284.76    104.41 o 
   1   8  31        0.56      -37.18     43.05 o 
   2   8  31      231.96      195.30     60.00 o 
   3   8  31      101.82       69.92     51.02 o 
   4   8  31      370.08      363.54     74.31 o 
   5   8  31       11.74       55.61     63.37 o 
   1   9  31       26.89       16.39     54.37 o 
   2   9  31      119.09       77.56     58.30 o 
   3   9  31       49.24       84.12     60.39 o 
   4   9  31      110.55      115.99     70.53 o 
   0  10  31      235.03      122.60    106.45 o 
   1  10  31       63.36       82.09     66.87 o 
   2  10  31       17.84      -22.57     61.19 o 
   0   0  32      865.16     1174.12    221.97 o 
   1   0  32      474.20      457.75     77.37 o 
   2   0  32     2066.81     1801.14    116.49 o 
   3   0  32      128.82       70.29     46.30 o 
   4   0  32     1727.67     1605.60    122.72 o 
   5   0  32     3229.41     3171.47    171.02 o 
   6   0  32      948.75      775.10    262.45 o 
   7   0  32       81.19      -32.85     78.88 o 
   1   1  32      528.40      518.14     65.91 o 
   2   1  32      704.65      692.25     58.85 o 
   3   1  32      533.97      568.38     51.70 o 
   4   1  32      256.57      227.61     42.14 o 
   5   1  32      184.03      157.18     61.05 o 
   6   1  32       55.29        4.42     46.38 o 
   7   1  32       15.99      -28.02     54.15 o 
   0   2  32     2014.93     1998.90    148.45 o 
   1   2  32       24.39        5.98     28.20 o 
   2   2  32     2590.16     2719.52    132.56 o 
   3   2  32       13.35       -7.28     27.10 o 
   4   2  32       78.85       52.32     36.50 o 
   5   2  32        0.62        5.08     38.67 o 
   6   2  32      606.03      635.03     75.71 o 
   7   2  32      147.82      141.83     63.04 o 
   1   3  32      147.06       93.70     31.45 o 
   2   3  32        4.90      -18.36     28.29 o 
   3   3  32        6.17       13.42     36.45 o 
   4   3  32     1340.58     1458.19     99.56 o 
   5   3  32      485.63      405.65     71.05 o 
   6   3  32       54.00      -40.91     47.26 o 
   7   3  32       55.21       75.01     55.34 o 
   0   4  32      493.07      685.05     93.49 o 
   1   4  32      164.57      139.01     37.75 o 
   2   4  32       40.67       44.49     35.67 o 
   3   4  32       93.08       60.86     42.46 o 
   4   4  32        0.06      -18.73     37.01 o 
   5   4  32       24.87       56.54     49.14 o 
   6   4  32      172.77      231.28     65.04 o 
   7   4  32       14.64      -11.06     50.69 o 
   1   5  32       72.75       39.68     35.65 o 
   2   5  32      265.56      259.49     65.16 o 
   3   5  32      145.83       61.66     45.14 o 
   4   5  32     2615.64     2538.86    145.56 o 
   5   5  32       28.39       62.93     54.37 o 
   6   5  32      632.24      542.03     86.28 o 
   0   6  32      416.10      463.78     92.65 o 
   1   6  32        1.22      -26.39     41.20 o 
   2   6  32      177.00      148.36     44.95 o 
   3   6  32        1.44      -25.06     41.39 o 
   4   6  32       10.48       39.61     46.12 o 
   5   6  32        7.74       11.18     53.31 o 
   6   6  32       78.57       12.53     47.34 o 
   1   7  32      536.51      593.94     78.01 o 
   2   7  32        2.76       59.68     48.54 o 
   3   7  32      207.11      120.91     54.35 o 
   4   7  32      187.58       99.48     55.38 o 
   5   7  32       44.56      -13.20     51.39 o 
   0   8  32     2262.69     2705.49    491.23 o 
   1   8  32       99.33       93.46     55.70 o 
   2   8  32      455.24      702.63     88.57 o 
   3   8  32       73.44       77.27     54.28 o 
   4   8  32        1.44        8.59     53.50 o 
   1   9  32       16.77      -28.43     51.58 o 
   2   9  32       92.26       71.94     56.67 o 
   3   9  32        5.39      -11.85     52.77 o 
   0  10  32       39.05      167.29    104.70 o 
   1  10  32        5.37       14.83     60.87 o 
   1   1  33      948.68      882.33     70.97 o 
   2   1  33      244.97      163.78     40.32 o 
   3   1  33       33.33       18.33     30.89 o 
   4   1  33     1256.46     1407.19     91.67 o 
   5   1  33        0.60      -29.91     37.40 o 
   6   1  33      103.37       48.68     52.35 o 
   7   1  33       22.51       48.84     59.79 o 
   0   2  33      471.91      599.38     94.37 o 
   1   2  33       19.71        6.21     27.54 o 
   2   2  33       67.55       85.00     34.44 o 
   3   2  33       72.86       80.52     34.02 o 
   4   2  33       62.03      100.70     39.45 o 
   5   2  33      443.19      329.88     70.74 o 
   6   2  33      260.13      167.93     59.13 o 
   7   2  33      102.35       41.85     54.47 o 
   1   3  33      252.00      249.37     47.70 o 
   2   3  33       27.85       44.23     32.04 o 
   3   3  33       59.58       94.06     42.89 o 
   4   3  33      917.45      969.19     82.67 o 
   5   3  33      513.90      678.64    108.69 o 
   6   3  33      435.28      453.09     70.51 o 
   7   3  33      506.70      562.52     77.32 o 
   0   4  33      410.17      525.90     93.62 o 
   1   4  33      570.93      568.71     58.32 o 
   2   4  33      454.14      528.88     63.83 o 
   3   4  33      117.25       75.19     44.74 o 
   4   4  33        0.15       16.53     44.28 o 
   5   4  33      852.64      889.45     96.97 o 
   6   4  33     1463.40     1697.41    133.95 o 
   1   5  33       17.72       15.39     35.41 o 
   2   5  33        7.09       12.64     45.57 o 
   3   5  33      638.20      638.70     77.06 o 
   4   5  33       23.05       51.26     47.87 o 
   5   5  33      242.06      252.66     63.35 o 
   6   5  33      251.23      212.83     74.14 o 
   0   6  33     1659.92     1599.49    185.53 o 
   1   6  33      753.29      799.99     86.39 o 
   2   6  33      656.65      789.01     84.52 o 
   3   6  33      189.99      179.70     55.11 o 
   4   6  33      240.02       81.60     56.08 o 
   5   6  33       25.50      -15.07     49.33 o 
   6   6  33       37.85      -10.89     49.42 o 
   1   7  33      218.58      182.17     60.20 o 
   2   7  33      889.87      959.38     97.82 o 
   3   7  33      315.82      292.64     67.92 o 
   4   7  33      196.06      157.08     58.03 o 
   5   7  33       59.21       40.32     51.78 o 
   0   8  33       21.49       35.69     81.08 o 
   1   8  33       20.76        2.27     51.90 o 
   2   8  33      225.86      170.99     63.21 o 
   3   8  33        5.30       -5.59     49.42 o 
   4   8  33        0.14       -8.47     53.90 o 
   1   9  33       20.98       81.68     58.77 o 
   2   9  33      176.18      284.92     72.52 o 
   3   9  33      139.63       93.91     80.88 o 
   0   0  34      983.70     1505.54    240.16 o 
   1   0  34      515.79      496.05    108.77 o 
   2   0  34      100.17       14.27     47.58 o 
   3   0  34     2394.96     2815.01    328.13 o 
   4   0  34      897.92     1026.99    113.58 o 
   5   0  34     2029.81     2365.89    165.84 o 
   6   0  34       55.04      116.28     93.24 o 
   7   0  34      583.04      435.27    130.81 o 
   1   1  34      327.18      307.60     52.21 o 
   2   1  34       41.39       39.73     33.54 o 
   3   1  34      384.01      301.15     45.95 o 
   4   1  34       20.91       19.03     32.49 o 
   5   1  34       86.45       35.47     42.31 o 
   6   1  34        3.64        0.58     48.21 o 
   7   1  34        0.59       21.78     60.97 o 
   0   2  34      304.80      227.20     66.20 o 
   1   2  34      302.38      363.73     52.59 o 
   2   2  34       11.10        2.13     31.86 o 
   3   2  34      156.77      142.01     40.44 o 
   4   2  34      650.08      651.72     68.83 o 
   5   2  34     1971.80     2070.94    121.95 o 
   6   2  34        6.52        1.26     45.82 o 
   7   2  34      282.26      224.77     67.41 o 
   1   3  34     2184.74     2133.17    109.36 o 
   2   3  34        3.87       49.77     33.65 o 
   3   3  34     2939.19     3163.90    125.63 o 
   4   3  34      190.45      111.93     50.28 o 
   5   3  34      851.97      696.35     77.85 o 
   6   3  34      130.06      135.51     48.98 o 
   7   3  34      217.61      290.48     81.66 o 
   0   4  34      236.76      166.38     65.01 o 
   1   4  34       17.74       19.06     35.24 o 
   2   4  34      154.91      119.71     43.65 o 
   3   4  34      399.97      324.59     66.52 o 
   4   4  34        4.85        8.49     46.97 o 
   5   4  34        3.45       11.51     52.06 o 
   6   4  34        1.07      -44.98     51.08 o 
   1   5  34      381.47      291.08     56.01 o 
   2   5  34      190.29      146.67     52.45 o 
   3   5  34        0.71      -20.24     40.57 o 
   4   5  34       58.23       27.25     47.29 o 
   5   5  34      493.12      472.51     78.10 o 
   6   5  34        3.86       80.67     58.36 o 
   0   6  34      104.16       99.44     65.88 o 
   1   6  34      132.89       37.06     45.24 o 
   2   6  34      137.99      135.87     70.02 o 
   3   6  34      299.45      342.32     66.82 o 
   4   6  34       78.06      110.82     54.84 o 
   5   6  34      196.30      225.86     68.73 o 
   1   7  34      385.48      327.80     67.14 o 
   2   7  34       38.48      175.80     67.93 o 
   3   7  34       16.22       48.57     51.70 o 
   4   7  34       49.97      -17.05     53.93 o 
   5   7  34       30.25      -20.08     49.32 o 
   0   8  34      462.56      591.76    235.16 o 
   1   8  34      161.41      121.35     60.50 o 
   2   8  34      120.24       79.81     56.91 o 
   3   8  34      734.98      663.82    136.95 o 
   4   8  34        3.31       -5.20     53.68 o 
   1   9  34       42.58       42.56     58.74 o 
   2   9  34       32.34      -60.42     54.82 o 
   1   1  35     2811.31     3112.15    125.08 o 
   2   1  35        0.55       15.47     34.57 o 
   3   1  35      681.82      639.06     84.33 o 
   4   1  35      556.95      424.50     52.85 o 
   5   1  35      145.71      156.81     51.48 o 
   6   1  35       34.40        9.08     49.25 o 
   7   1  35      100.34        0.58     60.10 o 
   0   2  35       23.37       -2.66     48.66 o 
   1   2  35     1819.97     2123.14    121.92 o 
   2   2  35      348.14      358.93     51.05 o 
   3   2  35      332.61      395.82     56.87 o 
   4   2  35      131.29       79.30     41.36 o 
   5   2  35      334.36      191.87     70.58 o 
   6   2  35      373.92      287.63     63.67 o 
   1   3  35       65.08       58.25     39.78 o 
   2   3  35       53.54       42.47     35.76 o 
   3   3  35        6.22       16.72     40.12 o 
   4   3  35      412.63      303.56     63.22 o 
   5   3  35      664.30      662.01     93.28 o 
   6   3  35      346.25      368.15     81.09 o 
   0   4  35       40.13      -30.41     48.16 o 
   1   4  35        9.23       49.92     47.26 o 
   2   4  35      735.47      740.26    105.78 o 
   3   4  35      714.92      814.87     99.23 o 
   4   4  35        5.14      -24.85     41.97 o 
   5   4  35      453.67      488.38     95.17 o 
   6   4  35       81.97      -13.10     52.18 o 
   1   5  35        5.21      -29.49     37.59 o 
   2   5  35        1.16      -14.07     48.36 o 
   3   5  35      959.22      976.01     94.88 o 
   4   5  35      409.52      379.55     74.29 o 
   5   5  35      152.68      128.91     60.28 o 
   6   5  35       45.54       42.15     52.24 o 
   0   6  35      875.41      635.04    106.52 o 
   1   6  35      637.35      497.25     74.27 o 
   2   6  35      844.96      759.93    103.04 o 
   3   6  35      741.78      659.40     98.23 o 
   4   6  35       30.15       40.65     55.53 o 
   5   6  35      197.41       99.31     59.96 o 
   1   7  35      294.11      289.30     66.58 o 
   2   7  35       18.75       17.18     56.38 o 
   3   7  35      433.04      289.48     72.30 o 
   4   7  35      193.01       96.60     60.15 o 
   0   8  35        6.40      -25.33     84.59 o 
   1   8  35       14.60      -19.10     50.46 o 
   2   8  35      203.02      134.41     69.71 o 
   3   8  35       44.32       54.95     63.12 o 
   1   9  35      494.23      707.20    102.39 o 
   0   0  36     1511.30     1357.26    232.88 o 
   1   0  36     1615.66     1922.23    147.56 o 
   2   0  36      977.39      983.27    162.93 o 
   3   0  36      259.41      188.56     71.20 o 
   4   0  36      451.74      307.85     70.99 o 
   5   0  36        3.02       16.14     64.07 o 
   6   0  36        2.96      -17.74     79.76 o 
   1   1  36       93.68      151.78     46.10 o 
   2   1  36      228.16      245.50     49.72 o 
   3   1  36      567.37      592.77     65.14 o 
   4   1  36        3.87        7.47     37.22 o 
   5   1  36       69.34       36.85     44.07 o 
   6   1  36      152.54      196.42     62.93 o 
   0   2  36     2524.88     2072.50    200.28 o 
   1   2  36      171.55      169.03     50.31 o 
   2   2  36      176.77      173.28     44.36 o 
   3   2  36      186.81       89.75     43.38 o 
   4   2  36       64.40      -12.88     40.99 o 
   5   2  36      250.94      264.94     59.81 o 
   6   2  36      279.83      260.70     61.92 o 
   1   3  36        8.32       57.08     43.50 o 
   2   3  36      359.66      429.66     61.01 o 
   3   3  36        0.41       13.58     39.11 o 
   4   3  36       40.36       34.39     50.87 o 
   5   3  36      421.69      352.79     67.67 o 
   6   3  36      106.43      156.60     58.78 o 
   0   4  36     1034.09     1162.57    124.31 o 
   1   4  36       18.16       15.00     43.05 o 
   2   4  36      302.33      191.18     54.90 o 
   3   4  36       58.41       53.19     48.42 o 
   4   4  36       36.48       11.93     49.04 o 
   5   4  36       26.57       18.15     51.89 o 
   6   4  36        7.45       33.06     47.78 o 
   1   5  36     1399.25     1468.04    157.81 o 
   2   5  36     2122.02     2122.06    154.34 o 
   3   5  36       22.88      -33.82     43.28 o 
   4   5  36      511.54      525.13     79.47 o 
   5   5  36       30.85       29.87     57.12 o 
   0   6  36      152.25      316.16     86.71 o 
   1   6  36        0.62       32.18     51.11 o 
   2   6  36       72.75       29.44     54.34 o 
   3   6  36       30.69       11.00     51.66 o 
   4   6  36       29.90       -1.48     52.31 o 
   5   6  36        8.15      -56.70     49.79 o 
   1   7  36      447.83      524.11     77.79 o 
   2   7  36     1005.54     1185.77    126.11 o 
   3   7  36      279.75      198.43    105.93 o 
   4   7  36        7.55      -43.56     48.72 o 
   0   8  36     1064.61     1352.69    192.07 o 
   1   8  36      145.55      196.58     68.35 o 
   2   8  36      527.92      516.44    102.81 o 
   3   8  36      284.17      249.36     85.74 o 
   1   1  37      511.35      380.06     63.58 o 
   2   1  37      715.64      918.27     80.65 o 
   3   1  37       16.76       32.66     36.92 o 
   4   1  37     1544.96     1725.47    115.06 o 
   5   1  37        1.04       -6.66     41.92 o 
   6   1  37      100.19       66.37     55.11 o 
   0   2  37     2102.92     2527.37    218.65 o 
   1   2  37        0.21       47.84     42.56 o 
   2   2  37        8.10       22.90     39.31 o 
   3   2  37      253.14      312.06     56.87 o 
   4   2  37        8.41       34.22     44.96 o 
   5   2  37      319.13      302.30     62.05 o 
   6   2  37      130.50       21.47     49.50 o 
   1   3  37       72.87      -12.50     42.41 o 
   2   3  37       85.29       46.34     46.77 o 
   3   3  37      712.72      778.66     83.66 o 
   4   3  37     1113.47     1107.68    110.40 o 
   5   3  37       36.58       58.05     56.96 o 
   6   3  37      187.24       76.51     55.41 o 
   0   4  37      818.53     1139.11    128.16 o 
   1   4  37      573.96      551.17     99.89 o 
   2   4  37     1688.04     1661.43    127.21 o 
   3   4  37       32.11       44.15     44.74 o 
   4   4  37      253.54      211.80     63.31 o 
   5   4  37      618.24      646.10    135.57 o 
   1   5  37      760.23      824.01     90.99 o 
   2   5  37      111.85       24.51     55.08 o 
   3   5  37       31.03      -51.58     47.60 o 
   4   5  37        9.36       -0.22     52.57 o 
   5   5  37       77.79      124.08     58.53 o 
   0   6  37     1881.23     1751.38    202.67 o 
   1   6  37        5.78       41.25     56.29 o 
   2   6  37      134.55      226.97     71.12 o 
   3   6  37       82.26      120.96    103.73 o 
   4   6  37      180.44      256.07     67.82 o 
   1   7  37      528.29      465.80     80.49 o 
   2   7  37      315.41      358.64     93.36 o 
   3   7  37        7.22      114.12     67.84 o 
   0   8  37      311.22      157.50    194.22 o 
   1   8  37      587.73      577.29     95.74 o 
   2   8  37      401.26      372.78     89.83 o 
   0   0  38     4999.84     5330.80    428.47 o 
   1   0  38       63.71        9.42     73.30 o 
   2   0  38     1149.71     1215.96    129.43 o 
   3   0  38     3017.65     3106.18    309.95 o 
   4   0  38       13.78       46.80     55.04 o 
   5   0  38      768.07      899.58    130.17 o 
   6   0  38       31.87       17.36     91.46 o 
   1   1  38        3.89      -28.19     38.71 o 
   2   1  38      549.85      655.64     70.42 o 
   3   1  38      521.36      478.76     68.76 o 
   4   1  38      224.21      170.69     55.12 o 
   5   1  38      121.44      153.94     56.16 o 
   6   1  38      288.20      296.67     72.20 o 
   0   2  38      275.78      429.00    141.91 o 
   1   2  38      805.28      932.85     90.81 o 
   2   2  38      640.27      641.98    124.33 o 
   3   2  38       36.28       39.13     43.74 o 
   4   2  38       71.49       46.68     45.85 o 
   5   2  38       13.53        8.08     50.42 o 
   6   2  38      862.07      845.94     94.14 o 
   1   3  38      710.03      827.80     87.37 o 
   2   3  38       29.00      129.57     59.31 o 
   3   3  38      317.73      239.92     64.31 o 
   4   3  38     1518.86     2047.05    140.12 o 
   5   3  38      392.78      214.51     64.54 o 
   0   4  38      143.99       74.15     77.63 o 
   1   4  38       21.20       24.16     55.33 o 
   2   4  38       76.07      150.50     57.05 o 
   3   4  38        9.87      -32.44     44.80 o 
   4   4  38        8.81       19.62     48.77 o 
   5   4  38       25.24        4.40     48.79 o 
   1   5  38       28.68       23.22     54.00 o 
   2   5  38       63.10      -28.64     51.08 o 
   3   5  38      131.02      110.52     59.18 o 
   4   5  38      330.98      267.79     81.09 o 
   0   6  38      169.63      331.65    106.44 o 
   1   6  38       47.52       36.73     61.03 o 
   2   6  38       33.67      -13.92     54.64 o 
   3   6  38        1.51       24.69     62.20 o 
   4   6  38        2.07        0.97     50.69 o 
   1   7  38       35.82       37.95     59.83 o 
   2   7  38      131.31       41.95     63.43 o 
   3   7  38       61.30       71.85     65.45 o 
   0   8  38       29.77      -10.07    108.71 o 
   1   8  38       26.36      -19.07     59.09 o 
   1   1  39      103.59      144.76     55.27 o 
   2   1  39      124.46      122.58     46.87 o 
   3   1  39       61.58       67.68     47.12 o 
   4   1  39      374.69      384.45     77.23 o 
   5   1  39      297.58      281.21     69.03 o 
   0   2  39     1498.49     1491.87    178.19 o 
   1   2  39       23.57       54.69     46.56 o 
   2   2  39      479.23      498.36    128.80 o 
   3   2  39      165.22      124.31     54.30 o 
   4   2  39      255.35      196.08     54.43 o 
   5   2  39      232.90      235.50     69.50 o 
   1   3  39      365.26      392.65     77.99 o 
   2   3  39      130.61       76.30     59.49 o 
   3   3  39       35.28       13.34     47.21 o 
   4   3  39      119.03       57.18     54.07 o 
   5   3  39        0.20       72.30     55.62 o 
   0   4  39        3.94      -29.63    107.80 o 
   1   4  39       89.30      127.64     62.92 o 
   2   4  39       87.41      102.45     60.11 o 
   3   4  39      254.47      247.52     73.66 o 
   4   4  39      226.36      239.25     80.33 o 
   5   4  39      339.72      402.39     94.49 o 
   1   5  39       38.35       58.80     59.51 o 
   2   5  39       27.67      113.73     63.45 o 
   3   5  39      330.86      238.62     77.40 o 
   4   5  39      370.46      418.46     76.96 o 
   0   6  39      479.02      107.34    154.65 o 
   1   6  39        4.19       -7.37     82.57 o 
   2   6  39      427.01      437.61     91.08 o 
   3   6  39      392.78      405.88     86.69 o 
   1   7  39      253.88      200.81     85.54 o 
   2   7  39      217.18      158.99     77.38 o 
   0   0  40     1578.23     2195.09    303.84 o 
   1   0  40      148.43       81.42     79.36 o 
   2   0  40       22.81      -39.95     56.03 o 
   3   0  40     1771.26     2283.73    183.79 o 
   4   0  40      978.92     1262.09    145.61 o 
   5   0  40       23.25       86.68     75.15 o 
   1   1  40      137.34      118.90     57.47 o 
   2   1  40      313.66      227.30     76.34 o 
   3   1  40        2.05       80.90     47.64 o 
   4   1  40      372.92      366.91     72.36 o 
   5   1  40       97.39      123.47     58.96 o 
   0   2  40       67.21      105.38    120.99 o 
   1   2  40      560.67      729.65     98.33 o 
   2   2  40        1.66      -32.36     47.01 o 
   3   2  40      132.33      181.88     59.27 o 
   4   2  40        0.84       19.27     47.76 o 
   5   2  40       11.22       21.84     54.04 o 
   1   3  40      172.32      126.43     59.01 o 
   2   3  40       10.94       96.88     58.72 o 
   3   3  40        2.92      -48.70     46.44 o 
   4   3  40      144.54      176.99     62.13 o 
   5   3  40      531.95      531.57     86.31 o 
   0   4  40      672.17      738.00    142.15 o 
   1   4  40       63.92      -15.45     55.54 o 
   2   4  40       55.38       58.51     60.28 o 
   3   4  40       68.93       61.06     60.58 o 
   4   4  40        9.98       41.90     50.37 o 
   1   5  40     1140.09     1269.25    165.51 o 
   2   5  40       88.90      213.45     88.57 o 
   3   5  40      124.46      108.62     65.47 o 
   4   5  40       20.48      -30.82     51.13 o 
   0   6  40       94.13      119.17    130.09 o 
   1   6  40      146.38      110.98     76.75 o 
   2   6  40       11.77       53.03     59.64 o 
   3   6  40       68.94       43.18     65.62 o 
   1   7  40      237.39       93.83     74.90 o 
   1   1  41      932.59     1066.61    244.35 o 
   2   1  41      434.58      400.53     72.38 o 
   3   1  41      271.90      271.92     63.87 o 
   4   1  41       68.00      106.15     59.27 o 
   5   1  41       64.21       39.44     61.13 o 
   0   2  41      531.08      474.99    126.32 o 
   1   2  41       38.89       71.15     58.50 o 
   2   2  41      122.70      110.84     57.62 o 
   3   2  41      148.00      136.15     59.70 o 
   4   2  41      334.31      310.25     72.07 o 
   1   3  41      737.16      710.39    100.56 o 
   2   3  41      891.44      985.05    113.33 o 
   3   3  41       96.45       64.92     62.54 o 
   4   3  41      166.39       83.31     57.23 o 
   0   4  41      981.89     1268.75    443.48 o 
   1   4  41      104.91       90.36     59.42 o 
   2   4  41        0.35      -32.58     57.60 o 
   3   4  41      518.12      658.46    118.49 o 
   4   4  41      211.47       47.37     56.44 o 
   1   5  41        1.51       64.46     70.02 o 
   2   5  41       54.68       52.79     69.46 o 
   3   5  41        1.02       21.69     54.09 o 
   0   6  41       31.44       -3.64    107.34 o 
   1   6  41      294.21      226.46    105.27 o 
   2   6  41       55.89       65.28     70.58 o 
   0   0  42     1549.17     1956.75    308.39 o 
   1   0  42      381.21      211.27    105.49 o 
   2   0  42      572.37      447.29    121.08 o 
   3   0  42        1.16      -93.71     62.47 o 
   4   0  42       17.71       97.09     75.97 o 
   1   1  42       10.44       63.73     60.48 o 
   2   1  42        4.57      -36.90     57.17 o 
   3   1  42       76.13        4.02     47.44 o 
   4   1  42      935.10     1016.64    106.60 o 
   0   2  42     2143.90     2377.73    241.22 o 
   1   2  42      141.00      188.48     70.14 o 
   2   2  42       60.75        9.02     52.53 o 
   3   2  42        0.58       67.63     66.42 o 
   4   2  42      226.69      172.63     62.76 o 
   1   3  42       17.38       76.37     63.29 o 
   2   3  42      671.97      471.09    102.85 o 
   3   3  42      155.40      186.52     71.95 o 
   4   3  42       74.99      157.44     70.63 o 
   0   4  42      175.45      153.74    150.10 o 
   1   4  42       26.38      -27.92     65.50 o 
   2   4  42       30.38      -48.28     54.13 o 
   3   4  42        8.52       69.04     75.05 o 
   1   5  42       98.76       39.11     64.33 o 
   2   5  42      575.73      398.79    101.34 o 
   0   6  42      233.15       88.24    126.45 o 
   1   6  42       32.71      206.98     89.79 o 
   1   1  43        4.48       19.26     58.84 o 
   2   1  43        2.60       -4.25     58.19 o 
   3   1  43      155.55      122.33     70.18 o 
   4   1  43      526.01      464.87     88.51 o 
   0   2  43        0.79       49.42     88.01 o 
   1   2  43        7.23      -15.05     56.67 o 
   2   2  43      100.60       30.76     68.82 o 
   3   2  43      170.76       89.24     68.34 o 
   1   3  43      494.23      656.68    115.92 o 
   2   3  43       32.96      -18.07     59.51 o 
   3   3  43      124.24       76.67     61.76 o 
   0   4  43      181.49      140.09    145.55 o 
   1   4  43      307.74      394.65    114.32 o 
   2   4  43      169.97      109.12     66.02 o 
   1   5  43       57.40       47.72     81.21 o 
   0   0  44      401.78      311.12    149.19 o 
   1   0  44       36.65      106.83     99.84 o 
   2   0  44       38.88      109.73    103.23 o 
   3   0  44      484.42      718.54    118.92 o 
   1   1  44      100.53      263.23     77.03 o 
   2   1  44       98.26      100.94     69.42 o 
   3   1  44       42.17      101.29     80.23 o 
   0   2  44     1022.26      957.04    170.97 o 
   1   2  44       76.66       17.19     66.83 o 
   2   2  44        4.59        9.68     61.15 o 
   3   2  44        5.08      -65.62     54.15 o 
   1   3  44       66.61       95.78     72.82 o 
   2   3  44      187.86      217.08     83.12 o 
   0   4  44       95.80       37.30    101.89 o 
   1   4  44        0.07       79.04     65.17 o 
   2   4  44       74.01       78.13     61.94 o 
   1   1  45      937.55      971.67    154.94 o 
   2   1  45       45.89       47.12     60.42 o 
   0   2  45      121.58      138.56     92.79 o 
   1   2  45       11.27       85.06     63.51 o 
   2   2  45        1.42       97.13     75.02 o 
   1   3  45       40.64       23.45     66.85 o 
   0   0  46      238.76      301.11    152.83 o 
   1   0  46       19.39      -22.67     82.48 o 
   2   0  46      280.33      229.92    103.35 o 
   1   1  46       71.92      146.83     67.01 o 
   0   2  46       73.10       96.67     92.56 o 
   1   2  46      672.24      600.97     98.15 o 
                                                 
